# Supplementary material for: Genome-Wide Identification of Detoxification Genes in Wild Silkworm Antheraea pernyi and Transcriptional Response to Coumaphos
Source: Int J Mol Sci. 2023 Jun 5;24(11):9775. doi: 10.3390/ijms24119775 (PMC10253597; doi:10.3390/ijms24119775)
Supplement: Supplementary file 1 [file ijms-24-09775-s001.zip]

Archive with 6 entries (6 files):
- Figure S1.pdf
- Figure S2.pdf
- Table S1 Basic information table of detoxification genes identified in A. pernyi.xlsx
- Table S2 The information of A. pernyi fat body transcriptome sequencing.xlsx
- Table S3 The detailed information of differentially expressed genes (DEGs) obtained from the transcriptomic alterations.xlsx
- Table S3 The detailed information of differentially expressed genes (DEGs).xlsx
