# Supplementary material for: Genome-Wide Identification of Detoxification Genes in Wild Silkworm Antheraea pernyi and Transcriptional Response to Coumaphos
Source: Int J Mol Sci. 2023 Jun 5;24(11):9775. doi: 10.3390/ijms24119775 (PMC10253597; doi:10.3390/ijms24119775)
Supplement: Supplementary file 1 [file ijms-24-09775-s001.zip › Table S1 Basic information table of detoxification genes identified in A. pernyi.xlsx]

## Sheet: Table S1.A
Table S1.A Basic information table of GSTs identified in A. pernyi
Subfamily	Gene	Chr.	Position	Strand	Exon	Size of ORF (AA)	Theoretical pI (AA)	Mw (AA)	Accession No.	Subcellular localization			3h_CK1:fpkm	3h_CK2:fpkm	3h_CK3:fpkm	3h_CK4:fpkm	3h_T1:fpkm	3h_T2:fpkm	3h_T3:fpkm	3h_T4:fpkm	24h_CK1:fpkm	24h_CK2:fpkm	24h_CK3:fpkm	24h_CK4:fpkm	24h_T1:fpkm	24h_T2:fpkm	24h_T3:fpkm	24h_T4:fpkm
Delta	GSTd1	34.375	11897963-11900784	-	3	216	6.17	24163.8	GWHPABGR011347	cyto			33.6928	21.3605	40.7054	24.8052	17.4032	42.078	40.6357	32.6213	25.6082	22.6669	51.9195	61.813	60.5775	61.1329	52.0285	24.3607
	GSTd2	40.6	61239-65464	+	4	218	4.92	24253.6	GWHPABGR013747	cyto			129.588	62.3606	115.167	89.4332	95.576	89.8946	104.842	88.5825	48.6254	89.6277	134.54	149.108	127.615	123.265	118.899	36.5896
	GSTd3	40.7	67197-72073	-	4	211	4.8	23482.9	GWHPABGR013748	cyto			211.222	145.904	191.598	105.935	103.622	215.725	187.287	187.559	107.92	135.16	230.291	279.265	336.188	261.457	298.274	114.86
	GSTd4	40.8	80211-83912	+	4	180	5.51	20561.7	GWHPABGR013749	cyto			0.251677	0	0	0	0	0.145801	0.133109	0	0.128459	0	0.139253	0	0	0	0.493097	0
	GSTd5	40.9	91947-96301	+	3	183	5.5	20439.5	GWHPABGR013750	cyto			0.123787	0	0	0	0	0	0	0	0	0	0	0	0.240141	0	0	0
	GSTd6	40.10	99455-110949	-	4	216	6.91	24334.9	GWHPABGR013751	cyto			25.6107	306.341	54.8152	131.843	110.334	469.912	216.613	369.468	129.434	80.0825	31.3608	116.592	234.979	33.3759	243.999	81.6799
	GSTd7	40.254	10200472-10205842	-	5	218	4.78	24762.3	GWHPABGR013987	cyto			4.78416	0.412984	6.3367	0.516358	0.90166	5.9046	3.41039	2.96639	0.849351	6.78034	15.0768	12.9889	18.5621	18.0388	13.0412	1.20145
Epsilon	GSTe1	5.186	7028053-7030478	+	2	256	6.51	29086	GWHPABGR017125	cyto			0	0	0	0	0	0	0	0	0	0	0	0	0	0	0	0
	GSTe2	10.36	1753769-1754434	+	1	221	5.31	24974.8	GWHPABGR000804	cyto			0.205196	0.101851	0	0	0.222369	0.118874	0	0	0	0	0.113535	0	0	0	0	0
	GSTe3	26.89	3192514-3196217	-	5	210	5.07	24177.9	GWHPABGR007561	cyto			189.77	121.627	243.139	46.5192	75.4526	159.09	196.51	117.421	163.639	110.839	256.467	264.367	410.657	168.273	316.184	69.2652
	GSTe4	26.9	3201825-3215799	-	5	224	8.37	25262.5	GWHPABGR007562	cyto			189.77	121.627	243.139	46.5192	75.4526	159.09	196.51	117.421	163.639	110.839	256.467	264.367	410.657	168.273	316.184	69.2652
	GSTe5	26.92	3229642-3234377	-	4	178	5.33	20134.4	GWHPABGR007564	cyto			0	0	0	0	0	0	0	0	0	0	0	0	0	0	0	0
	GSTe6	32.90	2584362-2597157	-	5	224	4.81	25141	GWHPABGR010416	cyto			40.6945	213.346	124.431	310.6	327.131	151.42	123.141	61.1308	68.5129	55.3742	69.005	37.0025	23.0749	75.1081	68.2271	57.3011
	GSTe7	32.91	2602384-2606627	-	5	224	5.27	24921.7	GWHPABGR010417	cyto			25.9149	34.7705	44.4468	27.8434	48.0495	47.3846	124.426	17.025	34.7215	87.1345	41.7839	108.541	259.42	141.979	35.8985	48.69
	GSTe8	32.96	2798438-2801460	+	3	153	9.16	17281	GWHPABGR010421	cyto			1.18321	0.440472	1.5734	1.4686	4.64809	1.37091	0.46934	1.45463	0.301961	0	1.96401	1.20138	1.72153	1.58349	0.724436	0.465969
	GSTe9	32.97	2805517-2813108	-	5	224	8.36	25253.2	GWHPABGR010422	cyto			0	0	0	0	0	0	0.214158	0	0	0.206235	0.336063	0	0.294573	0	0.0991673	0
	GSTe10	34.291	9461116-9465187	-	5	204	5.56	23966.8	GWHPABGR011270	cyto			0	0.110297	0	0	0.361214	0.128732	0	0	0	0.113178	0.12295	0	0.107771	0.475819	0.217684	0
	GSTe11	35.192	5798410-5812198	-	5	216	5.84	24564.7	GWHPABGR011552	cyto			3.0439	3.43852	1.0151	0.833787	0.341239	3.16193	2.77567	0	0	0.213839	1.16151	0.746019	1.8326	0.67426	0.925409	0.551146
	GSTe12	35.193	5828046-5850552	-	9	392	4.59	44491.8	GWHPABGR011553	cyto			33.4986	52.1834	29.0338	60.138	26.5671	60.2336	38.7446	25.8784	48.8093	34.4185	37.7751	24.127	55.2043	13.9613	40.8213	35.5449
	GSTe13	43.101	4150188-4154533	-	5	200	8.67	27382.7	GWHPABGR014862	cyto			11.9976	16.6557	11.4217	0.279216	15.8458	2.28061	22.3081	13.7358	8.80285	14.3219	1.7633	28.0755	33.094	3.21129	16.5279	6.29985
Omega	GSTo1	7.532	11871321-11877849	+	6	246	6.97	29214.8	GWHPABGR018257	cyto			24.9899	3.20397	21.225	9.24804	9.59337	18.6973	16.387	20.6782	8.37789	1.31506	20.7148	23.5947	7.06617	1.38219	15.9892	3.09891
	GSTo2	48.99	3165387-3170648	-	5	255	6.01	29154.2	GWHPABGR016395	cyto			57.2088	56.3505	56.1875	50.092	48.1125	57.3157	59.479	53.2907	32.7875	46.6749	55.3323	74.3484	93.7225	58.5829	62.1442	27.0966
	GSTo3	48.101	3180980-3199600	+	6	275	7.68	31519.4	GWHPABGR016397	cyto			4.45008	6.88777	5.5069	4.8939	4.20025	4.54617	5.06151	4.61204	2.78426	3.80192	7.09546	4.80994	2.692	4.91813	5.81253	3.1156
	GSTo4	48.102	3203587-3209068	+	5	288	5.53	33316.8	GWHPABGR016398	cyto			122.632	66.659	131.175	58.3803	59.2732	116.335	125.466	87.3575	45.8584	83.4932	149.484	185.813	193.485	143.53	123.762	43.4528
Sigma	GSTs1	40.118	4454884-4460028	-	4	207	6.33	23661.5	GWHPABGR013857	cyto			3744.92	22733.5	1520.01	10994	10706.7	1235.89	2569.59	1476.23	23800.5	66941.8	2080.6	7223.17	2252.42	2797.21	1347.45	38999.7
	GSTs2	44.245	7451109-7467471	+	5	238	6.66	27431.6	GWHPABGR015295	cyto			167.219	55.5851	39.925	155.488	229.963	302.935	44.8728	262.283	97.5573	34.2222	527.2	21.3921	288.497	392.509	188.263	51.4275
	GSTs3	44.246	7484778-7496834	+	5	251	5.38	29133.6	GWHPABGR015296	cyto			83.4244	15.0739	4.28314	90.5557	153.975	55.0838	9.36941	28.5351	23.8046	33.5133	28.8054	55.8893	28.6682	58.7387	44.3596	18.0347
	GSTs4	44.247	7514926-7521786	+	4	204	5.16	23754.2	GWHPABGR015297	cyto			0.444425	0.551485	0.107452	0.220649	1.08364	0.386195	0	0.983474	0.226839	0	0.86065	0.676876	0.538853	0.951639	0.108842	0.116682
	GSTs5	44.248	7540797-7547795	+	4	309	9.04	35589.2	GWHPABGR015298	cyto	mito		3.87995	0.427966	0.277951	0.0713454	0.0778642	0.832491	0.684022	0.636001	0	0.0731908	0	0	0	0	1.26696	0
Theta	GSTt1	31.206	7746892-7788950	+	10	239	7.22	28046	GWHPABGR010176	cyto			5.8655	4.50595	1.17343	1.03001	2.24143	1.91569	0.897743	0.210225	0.468485	0.0448276	0.396542	0.887275	0.298801	0.222117	0.726716	0.356518
Zeta	GSTz1	47.104	3146591-3149550	+	5	219	6.66	25110	GWHPABGR016101	cyto			144.425	72.252	173.918	67.4382	71.6927	136.628	138.314	145.914	57.8104	18.6666	141.032	89.1425	100.523	75.0416	118.358	63.4961
unclassified	GSTu1	12.27	7163294-7164266	+	2	110	6.18	12874.9	GWHPABGR001806	cyto	E.R.	nucl	0.173603	0	0	0.0689527	0.0376264	0	0	0	0	0	0.0384219	0	0.0336783	0.0371734	0.0340132	0
Note: cyto: cytoplasm; mito: mitochondrion; E.R.: endoplasmic reticulum; nucl: nucleus. Basic information table of detoxification genes identified in A. pernyi. Yellow highlighted genes were differentially expressed genes in transcriptional response to coumaphos treatment. The genes highlighted in light blue were regarded as non-expressive genes in transcriptome analysis.

## Sheet: Table S1.B
Table S1.B Basic information table of ABCs identified in A. pernyi
Subfamily	Gene	Chr.	Position	Strand	Exon	Size of ORF (AA)	Theoretical pI (AA)	Mw (AA)	Accession No.	Subcellular localization						3h_CK1:fpkm	3h_CK2:fpkm	3h_CK3:fpkm	3h_CK4:fpkm	3h_T1:fpkm	3h_T2:fpkm	3h_T3:fpkm	3h_T4:fpkm	24h_CK1:fpkm	24h_CK2:fpkm	24h_CK3:fpkm	24h_CK4:fpkm	24h_T1:fpkm	24h_T2:fpkm	24h_T3:fpkm	24h_T4:fpkm
A	ABCA1	6.84	2076359-2106927	-	19	982	6.43	111897	GWHPABGR017441	plas	pero					0.135174	0.201284	0.130727	0	0.39063	0.0522057	0.214476	0.0443152	0.022998	0.0688471	0.324097	0.457499	0.480757	0.0482408	0.242768	0.307573
	ABCA2	10.503	16561316-16627516	+	23	1151	5.81	128666	GWHPABGR001225	plas						6.86071	3.61146	5.83196	2.74853	2.63542	5.03975	6.83883	6.0087	2.86601	0.261822	7.30763	9.91713	7.76706	3.11172	5.26826	2.26324
	ABCA3	10.504	16628550-16636995	+	7	262	8.32	28337.5	GWHPABGR001226	chlo	pero					5.88905	2.06335	2.09388	0.60196	2.72169	2.20753	4.03073	3.91811	3.35946	0.61753	7.76268	5.62776	3.19214	3.98702	4.15711	3.72893
	ABCA4	24.73	3293474-3317319	+	32	1737	5.38	195769	GWHPABGR006845	plas	pero					0	0	0	0	0	0	0	0	0	0	0	0	0	0	0.0128381	0
	ABCA5	24.74	3324854-3328258	-	5	206	6.89	23015.4	GWHPABGR006846	extr						40.1619	2.40309	22.6661	2.07591	3.33876	22.8203	14.8979	14.2849	1.23556	1.4571	25.3265	61.224	49.0955	21.9118	40.4214	0.462217
	ABCA6	24.75	3332542-3376082	-	22	1090	5.83	123234	GWHPABGR006847	plas						22.7141	1.74249	13.742	1.57693	1.78895	15.0834	9.30556	8.34399	0.853248	0.276715	14.4291	46.7412	23.6537	12.4613	20.4703	1.16307
	ABCA7	24.76	3393091-3424155	-	16	865	7.46	97926	GWHPABGR006848	plas	cyto	E.R.				0.418883	0.233906	0.227872	0.103984	0.22697	0.273	0.498471	0.360482	0.133626	0	0.434565	0.531646	0.380913	0.448473	0.461641	0.0824819
	ABCA8	24.77	3425035-3442979	-	6	375	7.71	41404.5	GWHPABGR006849	plas	chlo	cyto	E.R.	extr	vacu	0.302882	0.420947	0.29292	0	0.131292	0.0701861	0.512612	0.536203	0.123676	0	0.536271	0.861097	0.293789	0.129711	0.296711	0.381698
	ABCA9	27.148	3894712-3901468	+	5	358	8.41	41138.7	GWHPABGR007980	chlo	cyto					0.25378	0.0629829	0.122716	0	0.206264	0.294039	0.134222	0.249597	0	0.193884	0.210625	0.257678	0.492322	0.203781	0.55937	0.0666288
	ABCA10	37.23	7292382-7309231	+	14	667	8.32	75164.8	GWHPABGR012282	plas	E.R.	pero				1.25377	0.155579	0.707308	0.155618	0.452898	0.484219	0.663104	0.565172	0.053328	0.425715	0.751518	0.901725	0.912095	0.727098	0.614109	0.493756
	ABCA11	37.231	7310378-7329100	+	13	725	5.82	80144.2	GWHPABGR012283	plas	E.R.	pero				0	0.124578	0	0.0311522	0	0	0.0331856	0.0308559	0	0	0	0.0318548	0.0608621	0	0.0614673	0
B	ABCB1	1.125	4433537-4508472	+	27	1340	7.1	146648	GWHPABGR000116	plas	pero					0	2.15823	0	0	0	0	4.15021	3.44122	0	0.0173016	0	0	0	1.00016	3.49415	0
	ABCB2	1.127	4533240-4558377	+	24	1238	6.84	135545	GWHPABGR000118	plas	pero					0	0	0	0	0	0	0	0	0	0	0	0	0	0	0	0
	ABCB3	4.365	11796025-11832570	+	24	1251	8.6	138305	GWHPABGR013382	plas	pero					0.127346	0.325076	0.0527817	0.0361286	0.0591444	0	0.577303	0.304172	0.0185711	0	0.0201316	0.0738869	0.176461	0.428504	0.695042	0.0191052
	ABCB4	18.394	12273276-12282290	-	5	252	9.85	27248.7	GWHPABGR004351	plas	E.R.	extr	pero			5.22155	2.23428	5.83339	2.94998	2.34147	3.75509	5.80893	4.78132	1.47042	0.917055	6.57515	9.14095	9.69296	5.20486	6.08526	2.5527
	ABCB5	25.139	6785023-6841541	-	25	1381	6.01	154376	GWHPABGR007312	pero						5.17504	1.86515	5.43517	1.14555	1.58957	4.75478	5.77041	5.68949	1.14404	2.18248	5.38018	7.73118	8.0091	4.4819	4.21389	1.26349
	ABCB6	31.288	10657162-10677362	+	21	1137	6.24	125498	GWHPABGR010253	plas	pero					0.260191	0.178821	0	0.0198739	0.086759	0.0231898	0.0211712	0.0393697	0	0	0.0442966	0.28451	0.0582415	0.0428572	0	0
	ABCB7	31.366	12615896-12648690	-	14	660	9.04	75361	GWHPABGR010328	plas	pero					13.8866	4.13906	8.53111	3.55842	3.13671	13.2948	8.45616	10.8448	2.32158	3.22925	10.448	9.93639	10.5284	8.19007	4.75958	2.60548
C	ABCC1	3.266	8506802-8533964	+	25	1564	7.85	172240	GWHPABGR009214	plas	pero					19.9679	12.6419	20.5778	11.9369	8.91109	12.8493	12.6083	20.6837	7.26501	9.22129	23.2399	27.3234	25.354	20.7552	24.0092	9.43034
	ABCC2	4.222	8128094-8146624	-	17	834	6.13	94334.1	GWHPABGR013252	plas	pero					0.0545551	0	0	0	0	0	0	0	0	0	0	0.0276965	0	0.116818	0.0267217	0
	ABCC3	4.223	8157792-8162854	-	7	316	9.36	36349.4	GWHPABGR013253							0	0	0	0	0	0	0	0	0	0	0	0	0	0	0	0
	ABCC4	4.359	11546315-11612147	-	24	1243	6.19	138647	GWHPABGR013377	plas	pero					49.3069	1.74489	1.31032	0.745399	0.615089	3.33057	3.17622	2.43102	0.392501	3.8234	1.31697	89.1787	78.604	4.33219	1.73981	0.365334
	ABCC5	4.38	12543993-12582797	+	22	1141	7.18	128336	GWHPABGR013394	pero						0.178641	0.17734	0.172765	0.266076	0	0.20698	0.0944815	0.0878485	0.0911804	0.0909862	0	0	0.173278	0.0956304	0.437503	0.281409
	ABCC6	4.381	12600643-12655254	-	24	1227	8.28	137624	GWHPABGR013395	plas	pero					8.2167	4.45589	10.5115	6.07772	6.27124	8.63906	10.1629	8.51908	6.11569	5.19577	17.0974	19.5484	21.7151	12.729	15.0083	5.78515
	ABCC7	4.392	12871258-12877684	-	6	336	6.02	36969.2	GWHPABGR013406	chlo	pero					6.42075	9.12486	14.0532	11.6102	7.76377	13.8606	17.1581	11.101	6.48544	4.13083	22.5123	14.0681	19.274	13.025	19.1346	5.67828
	ABCC8	4.393	12877769-12914437	-	17	890	6.22	99222.7	GWHPABGR013407	plas	pero					6.13516	9.11033	12.015	10.3818	6.95333	10.4257	13.1415	11.5401	6.83699	0.937434	17.0578	9.55172	14.2079	10.3455	15.8017	4.80543
D	ABCD1	9.11	364285-394698	+	15	743	8.54	81773.5	GWHPABGR019011	pero						3.11425	1.39424	2.0374	0.939827	2.0514	3.7144	3.45567	5.31507	1.40254	0.497619	4.93283	4.40211	10.928	4.15146	3.67889	1.85971
	ABCD2	18.235	7033063-7039182	-	4	226	5.76	25817.7	GWHPABGR004200	chlo	pero					1.80609	0.498037	1.94076	0.896689	0.434942	2.20885	2.44112	2.36843	0.512136	0.102209	2.99792	2.9545	2.6278	3.11536	1.86758	1.05373
	ABCD3	18.236	7040176-7053654	-	4	313	10	37003.1	GWHPABGR004201	pero						3.83095	0.96805	3.9744	0.96829	1.28321	4.60008	4.19966	3.49379	1.13766	0.56762	3.85394	5.30426	4.99963	2.83382	3.75289	0.292596
E	ABCE1	35.319	9900543-9916117	-	11	608	8.37	68959.8	GWHPABGR011666	cyto	mito	nucl				142.158	94.0449	125.944	89.0176	90.0583	102.05	115.321	124.072	82.1993	79.8146	170.225	154.861	146.887	151.28	188.98	122.387
F	ABCF1	1.675	23345898-23360397	-	10	568	6.31	65243.9	GWHPABGR000616	cyto						4.88359	2.94061	4.25841	1.66941	2.64615	3.57122	4.36126	3.8976	2.37005	0.285431	5.00551	8.25079	5.7465	3.08572	3.88216	1.4293
	ABCF2	3.167	4933665-4949673	+	12	705	6.13	79122.3	GWHPABGR009123	cyto						8.64614	4.38766	6.58331	3.81213	3.84578	7.88708	7.26878	7.90076	2.53587	3.5821	8.31828	10.9082	11.9227	7.04631	5.53075	2.94762
G	ABCG1	3.121	3303041-3336426	-	14	668	8.3	75015.4	GWHPABGR009077	plas	pero					0	0.067596	0	0	0	0	0.216079	0	0	0	0	0	0	0	0.133409	0
	ABCG2	3.122	3354349-3387330	-	13	687	8.52	75750.2	GWHPABGR009078	plas	pero					0.0662115	0.558699	0	0.0986184	0.0717527	0.383575	0.175093	0.195361	0	0	0.0366348	0.100843	0.0321119	0.0354444	0.29188	0.0347671
	ABCG3	18.249	7498723-7511176	-	13	640	8.81	72497.4	GWHPABGR004214	plas	pero					0.710663	0.141098	0.0687288	0.282265	0.308055	0.12351	0.112759	0.104843	0	0.144783	0.353889	0.829815	0.172332	0.684779	0.139236	0
	ABCG4	18.25	7596233-7613272	+	16	882	9.27	98715.2	GWHPABGR004215	plas						3.05763	1.38906	2.6814	5.66055	2.07797	4.6235	3.5358	1.93686	0.581936	0.527906	1.63444	4.23593	2.66422	4.41107	2.48764	0.734736
	ABCG5	21.231	7967615-7976901	-	7	312	6.43	34774.8	GWHPABGR005839	E.R.						4.58446	8.45199	9.21921	12.2837	11.5134	13.5744	16.7033	7.94425	8.76555	3.85456	13.609	3.76823	9.1054	7.86888	12.6177	12.0745
	ABCG6	21.64	2441031-2472329	+	8	358	9.29	52194.8	GWHPABGR005686	plas	pero					2.69725	0.148756	1.5941	0.19839	0.920197	1.33107	2.43041	1.5229	0.458901	0.356163	2.48731	2.99226	7.55812	1.06955	3.52305	0.629467
	ABCG7	27.107	2705021-2724902	+	11	498	7.18	66947	GWHPABGR007940	plas	pero					0	0.418016	0	0	0	0.133059	0	0	0	0	0	0	0	0	0.0750004	0
	ABCG8	27.108	2736133-2741783	-	4	272	4.93	30952.8	GWHPABGR007941	golg						0	0.248471	0	0	0	0	0	0	0	0	0	0.0847128	0	0.17865	0.0817313	0
	ABCG9	28.109	2756936-2770586	-	5	278	9.1	30479.4	GWHPABGR007942	chlo	pero					0	0	0	0.370762	0	0	0	0.367235	0	0	0.206596	0	0.18109	0.199883	0.18289	0
	ABCG10	36.27	8045797-8074930	-	9	521	6.19	58812.5	GWHPABGR011972	plas	pero					0	0	0	0	0	0	0	0	0	0	0	0	0	0	0	0
	ABCG11	36.272	8205117-8239474	+	11	548	8.88	61356.4	GWHPABGR011974	plas	pero					9.41771	6.96036	15.1264	6.92089	6.69901	33.3119	38.4431	13.0981	3.00696	0.338091	7.52929	10.2785	18.4309	10.0386	17.1917	4.70552
	ABCG12	36.285	9060822-9076162	-	8	508	5.52	56624.8	GWHPABGR011987	plas	pero					1.2082	0.399799	2.03398	1.99949	2.86109	0.881394	1.56201	1.6724	1.55311	0.091165	3.71386	2.13546	0.911497	0.670728	1.97263	1.73876
	ABCG13	36.372	12215212-12234756	+	7	746	9.19	82606.4	GWHPABGR012066	plas	pero					0.884238	0.242151	0.235905	0.272488	0.330428	0.777214	1.54813	0.269896	0.498013	0.0931787	0.573602	2.01235	2.6618	1.46902	1.82205	0.384253
	ABCG14	38.188	7263356-7286708	+	4	194	9.01	21069.5	GWHPABGR012597	chlo	pero					5.28327	0.233102	3.51987	0.816059	2.54463	4.89711	7.0788	0.923767	0.11985	0.597976	1.16929	9.77516	9.45214	2.38829	2.41528	0.493191
	ABCG15	38.189	7304152-7316231	+	5	421	7.2	47735.3	GWHPABGR012598							4.74966	0.696544	3.54947	0.964684	2.57358	3.93973	7.07939	0.637005	0.330583	0.769718	3.70307	9.64521	9.63295	2.94709	3.85977	0.793546
H	ABCH1	5.97	3709105-3762339	+	15	786	5.72	87391.5	GWHPABGR017048	pero						0.0868237	0.0287305	0	0	0	0.603582	0.153067	0	0	0	0	0	0	0.123943	0.0850545	0
Note: plas: plasma membrane; pero: peroxisome; chlo: chloroplast; extr: extracellular; cyto: cytoplasm; E.R.: endoplasmic reticulum; extr: extracellular; vacu: vacuole; mito: mitochondrion; nucl: nucleus; golg: golgi apparatus. Basic information table of detoxification genes identified in A. pernyi. Yellow highlighted genes were differentially expressed genes in transcriptional response to coumap…

## Sheet: Table S1.C
Table S1.C Basic information table of CYPs identified in A. pernyi
Subfamily	Gene	Chr.	Position	Strand	Exon	Size of ORF (AA)	Theoretical pI (AA)	Mw (AA)	Accession No.	Subcellular localization			3h_CK1:fpkm	3h_CK2:fpkm	3h_CK3:fpkm	3h_CK4:fpkm	3h_T1:fpkm	3h_T2:fpkm	3h_T3:fpkm	3h_T4:fpkm	24h_CK1:fpkm	24h_CK2:fpkm	24h_CK3:fpkm	24h_CK4:fpkm	24h_T1:fpkm	24h_T2:fpkm	24h_T3:fpkm	24h_T4:fpkm
CYP2Clan	CYP18A1	3.316	9848261-9850677	-	6	542	8.76	61545.4	GWHPABGR009261	E.R.	micr		176.467	168.187	241.573	157.524	171.235	140.115	46.1002	239.608	134.325	131.39	238.169	84.0735	20.14	35.4334	122.781	125.81
	CYP303A1	1.71	24441613-24443697	+	1	688	8.72	79949.3	GWHPABGR000650	E.R.			0	0	0	0	0	0	0	0	0	0	0	0	0	0.210222	0	0
	CYP305B1	1.488	16593512-16602637	+	6	352	5.92	40549.8	GWHPABGR000443	E.R.			0	0.256214	0	0	0	0	0.273006	0.25384	0	0	0	0.0655144	0	0.138163	0.316043	0
	CYP306A1	3.315	9842119-9846488	+	7	527	7.96	60208.9	GWHPABGR009260	E.R.			2.63141	3.0833	2.79517	0.899519	3.36586	3.39871	1.73395	1.56979	1.18897	0.703075	2.91191	1.66441	0.627641	1.06226	0.971952	1.04196
	CYP307A1	29.367	10479709-10490003	-	2	577	8.71	66012.1	GWHPABGR008876	E.R.			0	0	0	0	6.2775	0	0	0	0	0	0	0	0	0	0	0
CYP3Clan	CYP324A1	43.162	6539760-6540593	+	1	265	9.15	30356.5	GWHPABGR014916	cyto	E.R.		0	0	0	0	0	0	0	0	0	0	0	0	0	0	0	0
	CYP324A2	43.163	6546965-6547894	+	1	298	9.20	35050.1	GWHPABGR014917	cyto	E.R.		0	0	0	0	0	0	0	0	0	0	0	0	0	0	0	0
	CYP324A3	43.164	6592344-6597203	-	4	191	8.89	21698.2	GWHPABGR014918	E.R.			0	0	0	0	0	0	0	0	0	0	0	0	0	0	0	0
	CYP332A1	4.476	15004047-15009731	+	4	190	9.33	22895.7	GWHPABGR013485	E.R.			1.431	3.31468	10.9561	7.69671	4.65228	11.4679	2.5228	4.92595	1.33906	1.21474	3.16709	1.21082	1.38804	1.78744	2.57004	1.50281
	CYP332A2	4.477	15018897-15034855	+	4	179	5.78	21021.2	GWHPABGR013486	E.R.			1.77153	4.27094	11.5033	8.7953	5.21084	10.2628	4.28316	6.59595	2.71262	3.86691	4.34082	1.54177	3.06847	4.47072	3.84273	3.1893
	CYP332A3	43.157	6366812-6393059	-	7	910	9.10	105411	GWHPABGR014911	E.R.	nucl		52.9041	5.31145	107.309	5.88376	6.7194	68.3358	99.1215	69.6385	11.5872	76.5827	60.0377	137.236	74.8153	83.9448	167.969	19.1673
	CYP332A4	43.158	6429795-6442316	-	9	460	7.67	52862.2	GWHPABGR014912	E.R.			42.1938	21.2375	145.401	33.753	37.6402	51.1771	68.4632	37.5138	20.124	11.3743	24.33	28.1432	15.9587	17.3504	162.868	21.0141
	CYP332A5	43.159	6468106-6486604	+	4	509	8.19	58861.4	GWHPABGR014913	E.R.			3.61749	0.576356	1.38212	0.133038	0.774367	1.91457	1.22826	0.614939	0.729443	0.227466	6.3259	0.861579	4.24531	6.69413	6.73754	0.703522
	CYP332A6	43.160	6510734-6528697	+	8	434	8.74	50420.3	GWHPABGR014914	E.R.			0.418883	0.155937	0.0506381	1.24781	0.170227	0.485333	0.221543	0.360482	0.90866	0.106673	0.753246	0	0.152365	1.28936	1.5388	0.109976
	CYP337A1	4.39	998632-999981	+	1	449	8.51	52294.2	GWHTABGR013082	E.R.			0.050615	0	0	0	0	0	0	0	0	0	0.168032	0.359747	0.0981909	0	0	0
	CYP337A2	4.41	1013937-1015430	+	1	497	8.28	57706.9	GWHPABGR013084	E.R.			509.779	178.708	545.957	190.923	260.608	378.097	385.968	367.418	228.775	231.502	622.072	748.41	323.143	442.861	428.644	217.679
	CYP337A3	4.42	1155912-1168874	-	3	476	7.99	54899.3	GWHPABGR013085	E.R.			54.7215	28.0147	35.5582	33.6639	45.5884	18.0912	33.3864	70.5384	67.9982	67.8534	109.326	96.0457	115.096	68.9651	91.87	38.7129
	CYP338A1	21.73	2895176-2898365	+	2	463	9.06	53274.7	GWHPABGR005695	E.R.			0	0	0	0	0	0	0	0	0	0	0	0	0	0	0	0
	CYP354A1	31.22	436922-459655	+	11	631	9.1	72768.1	GWHPABGR010009	E.R.			0.108289	0.322501	0.104727	0.143369	0	0.501869	0.343637	0.426016	0.0368479	0.0367694	0.319553	0.366507	0.420151	0.772924	0.282886	0.0379077
	CYP6AB1	16.6	153667-166130	+	8	811	10.00	88742.4	GWHPABGR003244	E.R.	mito		4.85268	1.50368	3.49946	1.44835	3.52613	4.41999	3.17479	6.48315	1.28854	8.5434	3.72484	8.65823	7.86313	8.88938	5.71555	2.97524
	CYP6AB2	16.7	196128-201327	-	3	540	8.75	57458.4	GWHPABGR003245	E.R.			0.0421012	0	0.0814328	0	0	0.04878	0	0	0	0	0	0	0	0	0	0
	CYP6AB3	38.195	7490634-7491851	+	1	405	8.02	46872.3	GWHPABGR012604	E.R.			0	0	0	0	0	0	0	0	0	0	0	0	0	0	0	0
	CYP6AB4	38.198	7548424-7553440	+	3	544	9.03	62875.7	GWHPABGR012607	E.R.			170.22	112.971	179.899	126.279	142.165	151.222	155.211	158.248	112.586	79.4385	184.48	198.464	137.422	174.817	213.669	155.369
	CYP6AE1	36.3	96143-108144	+	3	468	6.3	53935.7	GWHPABGR011730	E.R.			4.41937	0.0482108	0.234836	0.0482228	0.368402	0.675223	0.565076	0.334349	0.148727	0.14841	0.268707	0.394483	0.565278	0.10399	0.1903	0.153005
	CYP6AE2	42.181	5511986-5512969	-	1	327	5.64	37435.2	GWHPABGR014558	E.R.			10.8329	1.79233	19.4756	19.5826	0.827782	53.504	17.5554	26.6358	17.3674	15.4205	77.8427	6.13419	23.7095	42.7494	81.0874	1.3856
	CYP6AE3	42.182	5536683-5539619	-	2	523	8.04	60585.3	GWHPABGR014559	E.R.			1.04321	0.647258	4.32985	7.20793	0.894992	2.61885	1.65523	1.53902	3.54977	2.9666	5.57968	1.05923	1.18054	4.51416	4.98202	0.593429
	CYP6AE4	42.184	5555274-5558871	-	2	523	6.79	60575.2	GWHPABGR014561	E.R.			0.260803	0.215753	2.10187	0.0431612	0.518153	0	1.01153	0.897764	0.310605	0.132833	1.20252	0.220674	0.59027	0.698065	1.02195	0.136945
	CYP6AE5	42.186	5574534-5577580	-	3	502	6.57	58186.5	GWHPABGR014563	E.R.			0.296904	0.0842118	0.533256	0.884443	0.183858	0.29486	0.314058	0.542305	0.779363	0.172823	1.36115	0.215331	0.28799	0.771988	0.872561	0.178173
	CYP6AE6	42.187	5589313-5590731	-	1	472	7.83	54898.7	GWHPABGR014564	E.R.			0.866769	2.39016	2.74763	0.19126	3.18321	0.278964	0.713105	1.23136	0.0491564	0	0.106574	2.59135	2.38212	0	0	2.22509
	CYP6AE7	42.189	5615508-5616926	-	1	472	7.49	55049.8	GWHPABGR014566	E.R.			11.894	29.0165	26.7311	4.11209	29.797	2.39909	10.7985	16.434	5.06311	2.6488	6.39444	23.7622	25.9697	3.29955	6.93437	17.295
	CYP6AE8	42.190	5626687-5629413	-	2	523	8.02	60358.1	GWHPABGR014567	E.R.			0.0434671	0.172602	0.294262	0.992708	0.188419	0.352538	0.0459786	0	0.532466	0.575609	0.384805	0.220674	0.379459	0.651528	0.212907	0.365187
	CYP6AE9	42.191	5637061-5643443	-	4	702	8.07	81571.7	GWHPABGR014568	E.R.			0.0647988	0.0964902	0.125335	0	0.0351109	0	0.102814	0.0318654	0.16537	0.726078	0.107559	0.131588	0.0628534	0.0693762	0.0634783	0.0340252
	CYP6AE10	42.193	5662022-5663287	+	1	421	6.68	48634.9	GWHPABGR014570	E.R.			0	0	0	0	0	0	0	0	0	0	0	0.0548024	0	0	0	0
	CYP6AE11	42.194	5664368-5679804	+	4	426	9.99	46126.4	GWHPABGR014571	extr			0	0	0	0	0	0.0619483	0	0	0	0	0.0591661	0.0542878	0	0	0	0.0561496
	CYP6AN1	26.122	4310303-4319438	-	4	904	7.23	103941	GWHPABGR007593	E.R.			1.88758	2.87321	9.17613	4.7732	6.13664	6.21112	1.38434	2.40103	7.55336	4.97358	2.67365	4.77864	0.585891	8.05673	1.7998	9.48861
	CYP6AN2	26.123	4330134-4334346	+	2	454	7.08	51377.2	GWHPABGR007594	E.R.			6.65782	3.18043	7.01978	3.38005	0.867972	7.48199	10.0078	3.88947	1.43083	0.560915	2.88054	4.37118	4.41859	4.3412	6.71831	1.10399
	CYP6AN3	3.687	21331964-21335205	+	3	424	8.71	49283.45	GWHPABGR009610*	E.R.			1.77028	2.33906	2.7851	0.420887	1.49962	1.98611	2.88797	2.17025	0.229074	0.152391	3.04195	3.14557	1.72318	0.660698	0.873209	0.216024
	CYP6AN4	3.689	21386264-21397433	+	3	457	9.12	52911.7	GWHPABGR009612	E.R.			0.248655	0	0.0961903	0	0.107786	0	0.105209	0.0489113	0	0.0506583	0	0	0.0964758	0.106488	0.146153	0
	CYP6AU1	7.371	7840466-7845252	+	3	509	8.42	58655.7	GWHPABGR018116	E.R.			0.223302	0.0886701	0	0	0.0483979	0.051745	0	0.131773	0	0	0	0	0	0	0.0437503	0
	CYP6AU2	43.95	4037020-4048789	-	3	490	8.19	56095.6	GWHPABGR014856	E.R.			0	0	0	0	0	0	0	0	0	0	0	0	0	0	0	0
	CYP6AU3	43.96	4048994-4053084	-	2	503	8.49	57831.9	GWHPABGR014857	E.R.			0	0	0	0	0	0	0	0	0	0	0	0	0	0	0	0
	CYP6AU4	45.33	598229-628690	-	3	509	8.67	58648.8	GWHPABGR015431	E.R.			0	0	0	0	0	0	0	0	0	0	0	0	0	0	0	0
	CYP6B1	43.45	1622511-1624406	-	2	413	8.06	47235.5	GWHPABGR014811	E.R.	micr		1109.95	289.736	703.499	155.802	446.976	680.53	1252.65	1602.67	756.724	144.309	1235.03	2011.9	1326.64	832.296	1652.59	181.536
	CYP6B2	43.46	1634488-1642739	-	5	989	8.64	113594	GWHPABGR014812	E.R.	micr		12.5387	13.5665	20.8928	9.13797	15.5079	20.4456	24.4578	12.8978	13.8801	24.3967	44.452	34.1059	22.093	28.2283	26.7526	8.55312
	CYP6B3	43.47	1655196-1658175	-	3	478	8.57	54759.8	GWHPABGR014813	E.R.	micr		57.3936	53.1049	34.398	88.6245	64.6703	57.1874	75.095	121.08	241.927	25.2359	158.753	71.6007	0.645723	83.6446	205.146	12.9836
	CYP6B4	43.50	1719275-1720528	-	1	417	6.18	47622.4	GWHPABGR014816	E.R.	micr		254.74	127.876	176.537	232.549	127.725	191.422	303.235	361.744	99.2339	25.0332	178.303	256.882	105.708	152.265	273.837	45.0927
	CYP9A1	15.130	4366729-4399562	+	15	911	8.70	103886	GWHPABGR002952	E.R.			0.149847	0.123963	0.0241531	0.0743963	0.189452	0.115745	0	0.122814	0	0.0508805	0.0552736	0.253581	0	0.0802163	0.0978624	0
	CYP9A2	15.131	4412167-4496204	-	31	1565	7.36	179075	GWHPABGR002953	E.R.			0.363846	0.20227	0	0.0578057	0.110403	0.168626	0	0	0	0.0889514	0	0.0591095	0	0	0.0285145	0.0152842
	CYP9A3	15.132	4497082-4498355	-	2	123	8.73	14401.1	GWHPABGR002954	E.R.			0	0	0	0	0	0	0	0	0	0	0	0	0	0	0	0
	CYP9A4	15.134	4505767-4518038	-	10	692	9.01	78195.4	GWHPABGR002956	chlo	E.R.		0.0328669	0.0326275	0	0	0	0	0	0	0	0	0	0	0	0	0	0
	CYP9A5	15.135	4518952-4537414	+	11	555	9.00	63580.9	GWHPABGR002957	E.R.			0.286758	0.122001	0.237708	0.122031	0.266363	0.284784	0.0433323	0.161161	0.334547	0.208646	0.543988	0.499135	0.437091	0.438593	0.441437	0.215106
	CYP9A6	15.136	4554712-4561697	-	9	416	8.78	47433.8	GWHPABGR002958	E.R.			0.218482	0.162668	0.528239	0	0.295959	0.189856	0.115553	0.214881	0.278789	0	0.604431	0.443676	0.317884	0.409353	0.42806	0.229446
	CYP9A7	15.141	4631613-4635165	-	5	239	7.64	27183.3	GWHPABGR002963	E.R.			1.23374	1.41318	3.21236	2.45012	1.43984	1.53941	1.60618	2.42681	3.77829	2.32015	3.04557	2.60174	3.406	4.77554	2.32423	1.49498
	CYP9A8	15.142	4635470-4641388	-	5	302	9.39	34688.5	GWHPABGR002964	E.R.			1.26538	1.69951	4.10318	1.25647	3.14587	1.20738	1.88963	2.123	1.97557	0.682397	1.97684	2.87193	2.52697	1.75322	3.28127	1.56338
	CYP9A9	15.161	4933017-4941693	+	10	472	7.67	54702.5	GWHPABGR002983	E.R.			9.0721	1.86827	6.58027	1.19791	2.8239	4.36105	2.90951	6.73939	0.788169	3.68668	3.52439	8.2315	6.50619	7.07807	7.2327	1.21626
	CYP9A10	15.164	4963620-4969985	+	9	452	6.81	52309.7	GWHPABGR002984	E.R.			27.0505	4.043	28.0572	4.09393	5.23082	30.2931	28.2412	13.4507	3.0796	6.91435	34.4409	19.8593	48.624	37.413	25.7112	4.80507
	CYP9A11	15.165	4985287-4991352	+	7	369	6.62	42846.7	GWHPABGR002985	E.R.			8.55668	0.427773	9.82311	0.489005	1.00066	13.0523	9.05107	2.96667	0	1.44225	8.24264	6.81297	13.4349	14.7633	6.15105	1.42226
	CYP9A12	15.192	5897329-5929379	+	26	1270	7.52	145387.52	GWHPABGR003011	E.R.			0	0	0	0	0	0	0	0	0	0.0182545	0	0	0.0347647	0	0	0
	CYP9A13	15.194	5934737-5949582	-	11	682	8.72	77144.89	GWHPABGR003013	chlo	cyto	E.R.	0	0	0	0	0	0	0	0	0	0	0	0	0	0	0	0
	CYP9G1	15.91	2630887-2641768	-	8	387	7.14	44061.4	GWHPABGR002920	E.R.			0.293515	0.291377	0.79481	0.11658	0.127232	0.340077	0.931422	0.173206	0.11985	0.0597976	0.259843	0.178814	0.96799	0.628499	0.230027	0.246595
	CYP9G2	15.99	3157649-3176697	+	11	414	6.48	48257.24	GWHPABGR002925	E.R.			0	0	0	0	0	0	0.0580549	0	0	0	0	0	0.053236	0	0.0537654	0
	CYP9G3	15.100	3187981-3221258	-	18	881	7.78	101211.24	GWHPABGR002926	E.R.			16.0625	7.33187	2.09787	3.84634	7.7519	1.25666	4.99884	37.4372	1.18628	8.83866	1.40026	9.38698	2.8806	19.2708	26.8156	1.62719
CYP4Clan	CYP340A1	5.161	5894436-5924805	-	10	475	9.02	54975.9	GWHPABGR017104	E.R.			0	0	0	0	0	0	0	0	0	0	0	0	0	0	0	0
	CYP340A2	5.174	6358209-6358826	+	1	188	9.86	21722.24	GWHPABGR017116	E.R.	extr	mito	0	0	0	0	0	0	0	0	0	0	0	0	0	0	0	0
	CYP340A3	5.177	6417739-6428319	+	9	414	7.99	47249.9	GWHPABGR017118	E.R.			0	0	0	0	0	0	0	0	0	0	0	0	0.053236	0.117522	0	0
	CYP340A4	5.357	14158833-14187431	-	9	482	6.23	54862.9	GWHPABGR017285	E.R.			0	0	0	0	0	0	0	0	0	0	0	0	0	0	0	0
	CYP340A5	5.358	14213295-14229086	+	8	373	9.12	43231.2	GWHPABGR017286	E.R.			0	0	0	0	0	0	0.0644192	0	0	0	0	0	0	0.0652025	0	0
	CYP340A6	5.359	14239063-14266407	+	10	507	7.02	58113.5	GWHPABGR017287	E.R.			0	0	0	0	0	0	0	0	0	0	0	0	0	0	0	0
	CYP340A7	26.216	7260727-7273882	+	4	187	9.25	20643.27	GWHPABGR007677	E.R.	mito		0	0	0	0	0	0	0	0	0	0	0	0	0	0	0	0
	CYP340C1	5.162	5943415-5947182	+	5	222	6.45	25333.03	GWHPABGR017105	E.R.			0	0	0	0	0	0	0	0	0	0	0	0	0	0	0	0
	CYP340C2	5.163	5971504-5976558	+	4	223	8.29	25412.24	GWHPABGR017106	E.R.			0	0	0	0	0	0	0	0	0	0	0	0	0	0	0	0
	CYP340D1	5.171	6300091-6307473	+	2	758	9.81	86164.90	GWHPABGR017113	E.R.	mito		0	0	0	0	0	0	0	0	0	0	0	0.0593751	0.0283607	0	0	0
	CYP340D2	5.173	6351045-6356380	+	4	179	4.61	20672.6	GWHPABGR017115	E.R.			0	0	0	0	0.274255	0	0	0	0	0	0	0	0	0	0	0
	CYP341B1	26.312	10731255-10742510	+	8	428	8.93	48975.3	GWHPABGR007764	E.R.			0	0	0	0	0	0	0	0	0	0	0	0	0	0	0	0
	CYP365A1	43.240	8531271-8555265	+	6	374	8.84	43818.48	GWHPABGR014992	E.R.			0	0	0	0	0	0.0703732	0	0	0	0	0	0	0.235658	0.0650287	0	0
	CYP366A1	28.125	4203148-4216082	-	10	497	8.91	56768	GWHPABGR008312	E.R.			0	0	0	0	0	0	0	0.0449826	0	0	0.050612	0	0	0.0979347	0	0
	CYP367B1	37.356	11533373-11561381	+	10	468	8.1	53293.1	GWHPABGR012400	E.R.			0.0485645	0.0964216	0.704507	0.192891	0.0526289	0	0	0.334349	0	0	0.752381	0.345173	0.423959	1.0919	0	0.153005
	CYP367B2	37.357	11572142-11589200	+	11	470	6.44	54441.6	GWHPABGR012401	E.R.			0	0.0480061	0.140303	0	0	0	0	0.142684	0	0	0.16054	0.196404	0.328345	0.0517744	0	0.050785
	CYP4AU1	44.7	2010984-2027922	-	10	466	7.7	53252.7	GWHPABGR015131	E.R.			1.75206	0.267584	1.43375	1.87355	0.438159	2.18615	1.56817	0.397657	0.550319	0.961008	2.53539	2.87372	2.61455	2.74159	1.32027	0.424611
	CYP4G1	2.370	13263202-13272852	-	10	568	8.98	65450.8	GWHPABGR005044	E.R.			0	0	0	0	0	0.0463795	1.3973	0	0	0	0	0	0	0	0	0
	CYP4G2	2.371	13280810-13304382	-	16	873	6.37	100742.05	GWHPABGR005045	E.R.			0	0	0	0	0	0	0.0825095	0	0.0265422	0	0.143863	0	0	0	0.025471	0
	CYP4G3	2.422	15081168-15093212	+	8	540	8.67	61706.4	GWHPABGR005087	E.R.	micr		1.05253	27.3755	0.488597	0.376245	30.8423	0.682919	1.95949	2.2774	0.0429778	0.600408	1.44427	0.256487	3.18531	0.946582	0.61865	0.751637
	CYP4L1	2.224	7651120-7685903	-	11	445	8.98	50981.1	GWHPABGR004907	E.R.			86.7151	24.7908	61.0944	20.436	30.7707	56.3301	59.3136	65.3959	35.2414	18.5716	89.5165	106.559	132.508	60.1442	71.6406	28.693
	CYP4M1	23.36	1290219-1326533	-	19	1011	8.24	116179.57	GWHPABGR006407	cyto	E.R.	mito	30.2265	13.2046	50.5416	12.6044	15.2683	42.2187	48.8283	31.8312	13.8771	16.8509	47.8193	36.2896	31.3711	28.7954	47.2049	17.2071
	CYP4M2	36.246	7423121-7431158	+	6	373	5.91	43760.6	GWHPABGR011949	E.R.			1.46161	0.0604569	0.117795	0.120944	0.197992	0.987859	0.966288	1.07814	0.621684	0.186108	2.56091	1.79324	3.01268	1.43446	0.715913	0.383739
	CYP4M3	36.247	7449337-7476840	+	11	720	8.09	83754.29	GWHPABGR011950	E.R.			2.93792	3.51237	4.30775	2.97998	1.84865	6.36873	5.74751	2.20596	1.8704	0.901029	3.53076	4.52268	8.02823	3.88954	5.04433	3.019
	CYP4M4	36.248	7491513-7497638	+	4	294	8.73	34642.3	GWHPABGR011951	E.R.			8.64745	0.843117	1.86674	2.60665	4.68558	1.07349	6.94199	5.61932	0.945803	14.0782	9.05663	11.3673	6.9649	10.4156	7.41233	5.0272
	CYP4S1	43.210	7884537-7904775	-	6	289	9.50	34010.84	GWHPABGR014962	E.R.			0	0	0	0.233964	0.510682	0	0	0	0.400879	0	0.695304	0	0.30473	0.420444	0.0769401	0.164964
	CYP4S2	43.211	7912047-7919942	-	6	343	5.69	39802.14	GWHPABGR014963	E.R.			13.0437	7.88751	10.3094	2.49833	2.87011	8.36194	9.87524	8.59587	3.24433	11.4659	4.17637	13.3785	9.11977	7.15977	12.7779	2.36416
	CYP4S3	43.212	7930366-7935483	+	4	312	5.69	36105.59	GWHPABGR014964	E.R.			0.145538	0.433435	0.0703757	0	0	0	0.923685	0.14314	0	0.0741262	0.241579	0.369434	0.423507	1.01283	0.78415	0
	CYP4S4	43.213	7979942-8002559	+	10	542	8.1	63163.4	GWHPABGR014965	E.R.			12.5419	6.16282	9.49255	6.206	7.45489	10.4005	8.03092	9.40609	4.32477	7.22109	8.77293	13.3734	15.6237	8.62258	8.91683	4.75752
	CYP4S5	43.214	8010644-8024040	+	6	332	6.20	38057.68	GWHPABGR014966	E.R.			0	0	0	0.204983	0.596567	0	0	0	0.0702447	0	1.14221	0.0698689	0.600715	0.515711	0.0674098	0.505856
Mito.Clan	CYP301A1	6.138	5202196-5217680	-	10	349	7.06	40982.49	GWHPABGR017491	mito			0	0	0	0	0.352613	0	0.0688365	0	0.132863	0	0.0720136	0.198228	0.0631227	0	0.0637504	0
	CYP301A2	6.139	5239889-5240368	-	1	159	9.69	17996.93	GWHPABGR017492	mito			0	0	0	0	0	0	0	0	0	0	0.15753	0.578165	0.138081	0	0	0
	CYP302A1	26.49	1609956-1616696	+	8	480	9.17	55291.8	GWHPABGR007528	E.R.			0	0	0.0457954	0	0.564475	0	0	0.0465725	0	0.0482359	0	0.336562	0.0918626	0	0	0
	CYP314A1	46.228	9861701-9885548	-	9	561	9.07	63217.4	GWHPABGR015945	E.R.			11.7531	1.28745	4.19386	0.603643	1.84463	4.41398	12.3465	3.34825	0.66195	0.495405	5.06786	14.1146	23.5475	7.76699	5.71712	0.553304
	CYP315A1	31.318	11540333-11549576	-	7	456	9.07	52595.1	GWHPABGR010282	E.R.			0.448558	0.494767	0.530204	0.098978	2.05241	0.346477	0.210878	0.29411	0.356142	0.101538	0.606679	1.06271	0.580121	0.213442	0.537066	0.314045
	CYP333A1	33.37	798909-816218	-	9	507	9.07	58329.9	GWHPABGR010705	E.R.			26.8569	8.90192	25.4965	8.28084	7.96851	33.5069	30.8748	25.3118	5.99583	5.11529	19.2013	18.6652	25.3982	20.9295	17.6568	2.96643
	CYP333B1	2.220	7482811-7498796	-	8	464	8.25	53923.4	GWHPABGR004903	E.R.			0.440841	0	0	0	0	0.113505	0.155437	0.048175	0	0.149687	0.0542038	2.437	2.8507	0.524425	0.0479842	0
	CYP333B2	2.222	7567662-7581825	+	8	433	8.11	50140.9	GWHPABGR004905	E.R.			0.104962	0	0	0	0	0.0608064	0	0	0	0	0	0	0	0	0	0
	CYP333B3	2.223	7597486-7614377	+	10	502	7.07	57350.2	GWHPABGR004906	E.R.			1.67543	0.764185	2.18962	0.179853	1.91379	1.31163	1.10166	2.80574	0.69337	0.0922524	1.95425	0.367819	0.790603	1.45442	0.621028	0.190217
	CYP339A1	25.113	5316720-5324670	+	9	487	8.85	55633.7	GWHPABGR007290	E.R.			0.0933474	0	0	0.0463453	0	0	0	0	0	0	0.0516491	0	0.0452725	0.199883	0.0914452	0
	CYP49A1	6.137	5134520-5164855	-	12	549	8.36	61609.5	GWHPABGR017490	E.R.			0	0	0	0	0	0	0	0	0	0	0	0	0	0	0	0
	CYP49A2	10.338	11234468-11240242	+	5	289	7.61	32791.8	GWHPABGR001075	E.R.			0.0785406	0	0.0759572	0	0	0	0	0	0	0	0	0	0	0	0.15388	0
Note: E.R.: endoplasmic reticulum; micr: microsome; cyto: cytoplasm; nucl: nucleus; mito: mitochondrion; extr: extracellular; chlo: chloroplast; extr: extracellular. Basic information table of detoxification genes identified in A. pernyi. Yellow highlighted genes were differentially expressed genes in transcriptional response to coumaphos treatment. The genes highlighted in light blue were regard…

## Sheet: Table S1.D
Table S1.D Basic information table of COEs identified in A. pernyi
Subfamily	Gene	Chr.	Position	Strand	Exon	Size of ORF (AA)	Theoretical pI (AA)	Mw (AA)	Accession No.	Subcellular localization					3h_CK1:fpkm	3h_CK2:fpkm	3h_CK3:fpkm	3h_CK4:fpkm	3h_T1:fpkm	3h_T2:fpkm	3h_T3:fpkm	3h_T4:fpkm	24h_CK1:fpkm	24h_CK2:fpkm	24h_CK3:fpkm	24h_CK4:fpkm	24h_T1:fpkm	24h_T2:fpkm	24h_T3:fpkm	24h_T4:fpkm
α-esterase	ae1	1.14	4954424-4956121	-	1	565	9.12	65076.4	GWHPABGR000129	cyto	E.R.				0.414123	0	0	0	0	0	0	0	0	0	0	0	0	0	0	0
	ae2	2.38	1716313-1719932	+	3	542	5.09	61940.7	GWHPABGR004737	plas					0	0	0	0	0	0	0	0	0	0	0	0	0	0	0	0
	ae3	2.203	6581209-6583993	-	4	504	4.73	56274.1	GWHPABGR004887	E.R.					0	0.089548	0.174476	0.0447851	0.244386	0.104515	0.333959	0.0887182	0	0.0459435	0.0499104	0.137386	0	0	0	0.0473658
	ae4	4.173	6892804-6935226	+	9	1549	4.96	176094	GWHPABGR013205	plas					0.146852	0	0	0	0.0159142	0	0	0	0.0299819	0	0	0	0	0	0.014386	0
	ae5	4.174	6958674-6961116	+	4	534	4.86	60155.8	GWHPABGR013206	plas	E.R.				0.638601	0	0	0	0	0	0	0	0.0434598	0	0	0	0	0	0	0
	ae6	4.175	6988063-7012350	+	7	1526	4.93	170473	GWHPABGR013207	E.R.					0.0447481	0	0	0	0	0	0	0	0	0	0	0	0	0	0.0146121	0
	ae7	4.176	7021823-7031999	+	4	945	4.79	105823	GWHPABGR013208	plas	E.R.	extr			0	0	0	0	0	0	0	0	0	0	0	0	0	0	0	0
	ae8	4.177	7034866-7037942	+	3	563	4.91	63099.5	GWHPABGR013209	plas					0.121153	0	0	0	0	0.233954	0	0	0	0	0	0	0	0	0	0
	ae9	4.178	7061940-7066233	+	3	556	5.55	62324.2	GWHPABGR013210	plas					0	0	0	0	0.0443141	0	0.216273	0.120654	0	0	0	0	0	0	0.160234	0
	ae10	4.573	18647800-18652759	+	4	537	6.47	61320	GWHPABGR013575	plas	E.R.				0	0	0	0	0	0	0	0	0	0.0862509	0	0.257917	0	0	0	0.0444605
	ae11	4.574	18657949-18660080	+	2	448	5.26	51707.7	GWHPABGR013576	plas					0	0	0	0	0	0	0	0	0	0	0	0	0	0	0	0
	ae12	4.576	18677690-18678889	+	1	399	5.78	46271.8	GWHPABGR013578	plas					0	0	0	0	0	0.0659749	0	0	0	0	0	0.115633	0	0	0	0
	ae13	10.39	1936371-1961369	-	6	1082	8.8	123361	GWHPABGR000807	E.R.					6.49863	3.48663	9.37647	4.2184	2.18796	9.08906	12.5469	4.44718	2.23278	11.1401	15.2206	11.4672	12.1379	22.8771	6.34561	4.66026
	ae14	10.40	1968643-1974807	+	3	541	9.24	62404.2	GWHPABGR000808	plas					0.0420235	0	0.365772	0	0.091081	0.14607	0.355613	0.0826618	0	0	0.232516	0.341352	0.366857	0.314945	0.0823344	0.0882647
	ae15	10.43	1991570-2006877	+	3	543	6.68	61342.3	GWHPABGR000811	E.R.					7.66204	10.1001	15.5489	11.5577	7.30506	20.2291	18.9111	9.84177	4.01764	8.23141	16.9576	3.99614	7.7569	9.7274	8.16216	6.85934
	ae16	10.44	2016843-2018063	+	1	406	5.78	45543.7	GWHPABGR000812	plas	E.R.				0	0.611105	0	0.111138	0.121292	0	0.059196	0	0	0	0	0	0.162847	0.239663	0	0
	ae17	11.124	5091656-5096267	+	3	547	4.83	62365.2	GWHPABGR001329	plas					0	0	0	0	0	0.0481569	0.0879298	0.0408784	0	0	0	0	0.0806312	0.0444995	0	0
	ae18	11.125	5099887-5103750	+	3	503	4.81	57552.8	GWHPABGR001330	plas	E.R.				0.045192	0.134589	0.174822	0.538488	0.783586	0.575971	0.669244	0.533366	0.461329	0	0.150028	0.137658	0	0.387075	0.752609	0.427138
	ae19	12.271	7181138-7197547	-	6	387	6.03	41914.6	GWHPABGR001807	extr					4.05051	6.00237	4.93917	1.98186	7.18859	4.28497	6.08529	4.44563	0.359551	0.956762	4.09253	4.29153	2.96091	2.07405	2.01274	0.863084
	ae20	18.377	11647125-11650062	-	3	529	5.7	59626.5	GWHPABGR004335	E.R.					0.128925	0.383958	0.664984	0.0426726	0.0931432	0.0497924	1.31828	0.422667	0.526438	0	1.28402	0.654526	0	0	0.210497	0.676974
	ae21	18.378	11652784-11663907	-	7	926	6.62	103551	GWHPABGR004336	E.R.					0.982816	2.31719	4.63363	2.65933	2.18339	3.98554	2.23514	3.55232	1.95639	0.450514	2.85491	0.923068	1.21547	2.26232	3.46604	1.85784
	ae22	18.379	11666436-11667486	-	2	69	8.64	8284.47	GWHPABGR004337	cyto	extr				1.95229	1.61506	3.77616	3.23093	0.352613	2.262	3.09764	4.80029	1.66079	2.32015	7.9215	2.64304	4.73421	6.96736	4.46253	2.39197
	ae23	18.380	11668472-11670097	-	2	148	5.63	16141.7	GWHPABGR004338	plas	extr				2.44583	2.12451	5.76561	1.51788	2.98183	3.71939	4.3658	3.75862	1.40442	1.55715	5.58226	2.94903	2.9655	5.7282	5.09147	3.37124
	ae24	18.381	11674275-11686374	-	4	485	7.09	53271.9	GWHPABGR004339	E.R.					10.0293	9.30489	20.5772	11.7736	11.2749	15.91	13.5832	12.1686	9.80752	11.6485	22.4561	12.4674	17.9562	19.5688	20.7058	8.17012
	ae25	19.299	12227487-12242019	+	5	935	8.82	105269	GWHPABGR004645	E.R.					0	0	0	0	0	0	0	0	0	0	0	0	0	0	0	0
	ae26	19.300	12251978-12267153	+	5	643	9.34	72499.5	GWHPABGR004646	plas					0.0353676	0	0.0684086	0	0	0	0.0374111	0	0	0.0360272	0	0	0	0	0.0346469	0
	ae27	19.301	12274705-12276186	+	3	220	8.78	23882.8	GWHPABGR004647	plas	extr				0	0	0	0	0.111688	0	0	0	0	0.104984	0	0	0	0	0.201924	0
	ae28	19.302	12276223-12277468	+	2	326	8.27	37678	GWHPABGR004648	plas	cyto	extr	nucl		0	0	0	0	0.150966	0	0	0	0	0	0	0.0707235	0	0	0	0
	ae29	19.303	12286777-12291705	+	4	551	5.01	61505.8	GWHPABGR004649	E.R.					1.15534	0.122885	1.19715	0	0.134146	0.956158	0.872927	0.0811643	0	0.336253	0.867555	0.083792	0.560329	1.10443	0.121264	0.0866657
	ae30	19.305	12312799-12328370	+	4	1020	8.97	117880	GWHPABGR004651	E.R.	extr				8.53314	10.7989	23.1615	9.18458	6.02367	27.1698	11.2999	19.4544	12.7448	4.46778	23.1865	30.953	31.5915	23.5954	36.1384	5.6094
	ae31	19.306	12330332-12334200	+	3	535	5.49	60420.9	GWHPABGR004652	E.R.					11.6858	2.74199	11.1782	0.843899	2.71697	2.21558	11.5519	2.04789	0.69406	1.99117	13.1196	4.70298	3.79207	17.3339	4.41257	0.267758
	ae32	19.307	12343894-12352264	+	3	535	5.36	60494.8	GWHPABGR004653	E.R.					9.39117	6.83388	13.7261	4.34608	9.48636	6.00667	12.7206	3.67783	3.03651	9.04685	21.0196	5.78165	9.97481	20.7461	3.87141	1.56192
	ae33	19.308	12368857-12374007	+	3	538	5.3	61028	GWHPABGR004654	E.R.					0	0.125849	0.0408675	0	0	0	0	0	0	0	0.0467621	0	0.0409888	0	0	0
	ae34	19.327	12743295-12768889	-	9	1417	5.33	159779	GWHPABGR004672	E.R.					0	0	0	0	0	0.0186107	0	0	0	0	0	0.0489279	0.0467411	0	0	0
	ae35	19.328	12776166-12778716	-	3	481	6.44	54842.5	GWHPABGR004673	E.R.					0.0472547	0	0	0	0	0	0	0	0	0	0	0.095961	0.045836	0	0	0
	ae36	19.329	12782924-12810178	-	5	656	5.76	74641.4	GWHPABGR004674	plas	E.R.	extr			0	0	0	0	0	0	0	0	0	0	0.0383634	0.0352003	0	0.0371168	0	0
	ae37	22.69	2020706-2022536	-	3	557	8.96	61364.2	GWHPABGR006028	E.R.					0	0	0.039476	0	0	0	0	0	0	0	0.0451698	0	0.0395931	0.0874041	0	0
	ae38	23.51	1674149-1704482	+	7	1302	4.8	146161	GWHPABGR006421	E.R.					0	0	0	0	0	0	0	0	0	0	0	0	0	0.0374302	0	0
	ae39	23.52	1714110-1727745	+	4	550	4.23	54530.1	GWHPABGR006422	plas					0.124011	0	0	0	0.0447966	0.0957893	0.0437255	0	0.0421978	0	0	0	0.160384	0	0.0404948	0.0434115
	ae40	23.53	1733943-1736057	+	1	678	7.73	77707.1	GWHPABGR006423	plas	E.R.				0	0	0	0	0	0	0	0	0	0	0	0	0	0	0	0
	ae41	26.325	11028602-11064707	-	7	1096	6.51	124000	GWHPABGR007775	plas					5.61647	2.55118	5.53195	1.81096	1.28019	4.58643	6.18213	4.56588	1.92524	0.760012	4.12817	4.41909	5.97053	2.81801	4.22295	0.979425
	ae42	26.326	11077523-11079954	-	3	451	7.54	51093.1	GWHPABGR007776	plas					0	0	0	0	0	0	0	0.099121	0	0	0	0	0	0	0	0
	ae43	26.327	11093683-11101171	+	4	536	6.81	60444.6	GWHPABGR007777	plas	E.R.				0.636222	0.126318	0.328158	0.126349	0.321752	0.58972	1.3011	1.25147	0.0865959	0	0.938725	0.34453	1.85137	1.18069	0.997213	0.13363
	ae44	27.162	4727113-4736128	+	4	585	4.26	65222.3	GWHPABGR007994	plas	extr	lyso			0	0	0	0	0	0	0	0	0	0	0	0	0	0.0832278	0	0
	ae45	27.163	4746723-4752763	-	6	1076	4.26	119384	GWHPABGR007995	plas	E.R.	extr			0	0	0	0	0	0	0	0	0	0	0	0	0	0	0	0
	ae46	29.5	56958-65146	-	3	544	4.68	61243	GWHPABGR008548	plas	E.R.				0	0	0	0	0	0.0484219	0	0	0	0	0	0	0	0	0	0
	ae47	29.6	71362-77802	-	3	546	5.09	62328.8	GWHPABGR008549	plas	E.R.				0	0.0413362	0	0.0413464	0	0	0	0	0	0	0	0	0	0	0	0
	ae48	29.7	102129-110151	-	3	544	5.98	61446.3	GWHPABGR008550	plas					0.0835845	0	0	0	0	0.0484219	0	0	0	0	0	0	0	0	0	0
	ae49	29.8	115263-121800	-	3	544	5.81	61352.2	GWHPABGR008551	plas					0.0835845	1.24464	0.282923	1.57693	2.62681	0.193688	0.132621	0.0411034	0.639936	0.681145	0.0924945	0.0848682	0.0810751	0.134233	0.122822	2.23836
	ae50	29.9	134047-139649	-	3	543	5.88	61722.8	GWHPABGR008552	plas	E.R.				0.251214	0	0.283443	0.0415744	0.0453731	0.436599	0.310017	0.329432	0.0427408	0.0426498	0.60232	0.340097	0.162448	0.672401	0.328127	0.13191
	ae51	29.11	164235-174277	-	4	573	6.04	64797.3	GWHPABGR008554	plas	E.R.				0.119042	0	0.69076	0.0394015	0.215008	0.505731	0.503682	0.234161	0.364563	0.121262	0.439107	0.443193	0.500363	0.55229	0.738571	0.041672
	ae52	29.63	1856477-1865796	-	5	533	4.53	59376.6	GWHPABGR008601	E.R.					0.0426531	0	0	0	0	0.0988388	0.0451176	0	0	0	0.0471999	0.0433082	0	0	0	0
	ae53	30.102	3780374-3785444	-	3	524	7.21	60417.8	GWHPABGR009796	plas					0	0	0	0	0	0	0	0	0	0	0	0	0.0420818	0	0	0
	ae54	32.46	1226635-1237543	-	3	526	5.59	60716.2	GWHPABGR010376	E.R.					7.52022	5.49183	7.31466	3.90531	6.13561	5.30804	1.60009	8.37394	3.3972	1.23272	9.85233	5.66097	5.36603	4.76609	7.36698	0.862382
	ae55	34.357	11456706-11468559	-	6	1075	6.02	117709	GWHPABGR011330	plas					2.646	1.93327	3.33689	1.34522	1.07816	2.37902	2.95562	2.10273	1.83674	0.366566	2.57669	6.92078	2.89508	2.60628	3.35934	1.53389
	ae56	36.159	4529093-4534149	+	3	532	6.77	60691.5	GWHPABGR011871	E.R.					0.0427331	0.169688	0.413275	0	0.0926189	0.445609	0.0452022	0.126086	0.0872458	0.04353	0.331019	0.0433895	0.0414502	0	0.0418623	0
	ae57	38.173	6918319-6919569	-	1	416	5.11	45978.6	GWHPABGR012582	E.R.					5.02509	0.976009	5.12392	1.9525	2.66363	3.03769	6.18208	2.47113	2.00728	2.61504	5.62121	9.7054	6.46365	4.97072	6.90247	2.86808
	ae58	38.175	6929444-6933464	+	3	533	5.24	59270.5	GWHPABGR012584	plas					0	0	0	0	0	0	0	0	0	0	0.0471999	0	0	0.136999	0	0
	ae59	38.176	6934148-6936323	-	2	300	4.75	33932.6	GWHPABGR012585	plas	cyto	extr			0.832373	0	0.365907	0.0751378	0.410016	0.0876743	0.32017	0	0	0.231244	0.167473	0.384163	0	0.162032	0.148257	0
	ae60	38.177	6936403-6940572	-	2	184	5.24	20081	GWHPABGR012586	E.R.	extr				0.246235	0	0.476272	0.122251	0.266843	0	0.390694	0.242177	0	0	0	0	0.238843	0.131815	0.361826	0
	ae61	39.344	12129064-12140420	+	8	1501	5.39	171661	GWHPABGR013045	plas					0.0454324	0.165372	0	0.105263	0.0820577	0.0175465	0.0480574	0	0.0154594	0	0.0167585	0.0461302	0	0.0324279	0	0.0159041
	ae62	41.68	1571642-1617453	+	8	487	9.05	53012.2	GWHPABGR014080	E.R.					0.0466737	0.139001	0	0	0	0	0	0	0	0	0	0.236953	0	0	0	0
	ae63	41.69	1619122-1621664	+	2	149	6.28	17383.6	GWHPABGR014081	plas	extr				0	0	0	0	0	0	0.160618	0.448027	0	0	0	0.462532	0	0	0	0
	ae64	41.231	6235978-6249069	-	5	477	5.44	53881.5	GWHPABGR014227	cyto	E.R.				0	0	0	0	0	0	0	0	0	0	0	0	0.0462196	0	0	0
	ae65	41.240	6632476-6638727	-	3	554	5.53	63379.3	GWHPABGR014236	E.R.					0	0	0	0	0.0444738	0	0	0	0	0	0	0	0	0	0	0
	ae66	41.270	8076904-8091438	+	6	1025	4.93	113978	GWHPABGR014265	plas					0.110998	0	0.0644081	0	0	0.0257212	0	0.0436674	0	0	0.270226	0.247946	0.0430662	0.0475356	0.0652416	0
	ae67	49.313	10460761-10477728	+	4	608	6.64	68909.7	GWHPABGR016955	plas	E.R.	nucl			79.7374	41.2119	135.529	53.9973	54.1485	97.0232	99.9316	104.356	58.4902	135.361	123.375	112.025	234.243	95.4608	137.246	58.5621
β-esterase	be1	1.57	2030697-2079440	+	11	971	8.63	108762	GWHPABGR000053	mito	pero				265.479	189.276	232.954	79.4482	142.187	212.557	196.828	185.243	103.351	46.1884	313.492	150.572	316.181	220.474	381.103	117.091
	be2	31.183	6546915-6570894	-	10	555	4.46	60771.3	GWHPABGR010154	E.R.					0.122896	0	0	0.0406771	0.0443938	0.047464	0.216662	0.120871	0	0	0.181329	0.623919	0.794711	0.307015	0.280914	0.172085
JHE	jhe1	28.235	9018998-9021675	-	3	493	4.92	55507.2	GWHPABGR008417	plas					0.0461068	0	0.0445903	0	0	0	0	0.136041	0	0.187866	0	0.327705	0.268336	0	0.0903345	0
	jhe2	28.236	9058930-9059436	-	1	165	6.59	19248.6	GWHPABGR008418	plas	extr				0	0	0	0	0	0	0	0	0	0	0	0	0	0	0	0
	jhe3	41.266	7995650-8012323	+	7	563	8.55	63554.6	GWHPABGR014261	plas					112.995	21.4082	201.49	6.33582	16.5866	173.547	83.3422	137.109	34.8353	33.0745	248.472	288.139	687.467	271.745	289.55	35.2859
	jhe4	41.268	8015783-8029006	+	7	586	6.16	66528.3	GWHPABGR014263	plas	extr	nucl			0	0	0	0	0	0	0.0410439	0	0	0.0395255	0	0.19699	0.451645	0.207715	0.0380113	0
	jhe5	41.269	8066683-8072806	+	7	507	4.78	58116	GWHPABGR014264	cyto					0.179345	0	0.0867228	0.0890413	0.0971769	0.363641	0	0.0881943	0	0.137017	0.0992313	0.409723	0	0.0960069	0.17569	0.0941722
integument esterase	ie1	8.276	11301341-11309747	-	8	423	6.5	48080	GWHPABGR018851	plas					0.698344	0.63993	0.623422	0.160022	1.28072	1.12033	1.36374	0.528334	0.219349	0.656646	2.08058	0.490895	0.416848	3.33579	1.05248	0.564145
	ie2	8.277	11315572-11321957	+	8	415	6.19	47347.1	GWHPABGR018852	plas					9.03405	4.62001	5.77165	4.89299	4.03471	14.0831	17.9537	14.647	1.50908	5.7446	8.36119	10.3403	12.1617	20.1651	12.5509	1.43748
	ie3	8.279	11343098-11346248	-	5	222	6.06	26044.5	GWHPABGR018854	extr					0	0	0	0	0	0	0.324118	0.100455	0	0.312128	0.226052	0.207413	0.396286	0	0	0
	ie4	8.285	11471135-11472171	-	2	152	10.08	13315.2	GWHPABGR018860	plas					9.6764	5.46799	6.33473	3.99114	5.32377	17.4208	19.8411	14.6414	2.12754	2.57794	9.71948	13.9062	13.5735	14.6633	20.271	1.56338
	ie5	8.287	11480400-11492639	-	10	553	8.28	62733.7	GWHPABGR018862	E.R.					0.740039	0.163255	0.636176	0.163296	0.311878	0.71453	0.521865	0.727842	0.167877	0.376919	0.45496	0.542682	0.558306	1.32053	0.322204	0.129529
	ie6	8.298	11663652-11677236	+	10	456	5.63	59104.7	GWHPABGR018873	E.R.					3.21657	1.03561	1.97576	1.46748	1.46025	2.0145	1.83914	3.24905	1.68614	2.39099	6.8303	8.20906	9.06486	4.65377	1.78842	2.46501
	ie7	8.299	11679291-11689128	+	11	578	5.76	64896.5	GWHPABGR018874	plas	E.R.				0.983453	0.507671	0.342398	0.742164	0.511564	0.865992	1.83088	1.58628	0.762986	1.08193	3.61312	1.91723	2.89994	4.08535	0.462438	0.413122
	ie8	8.301	11702735-11723974	+	10	633	9.18	71949.4	GWHPABGR018876	plas					7.31983	3.28052	4.84538	4.97492	5.42948	6.9989	10.261	14.1188	4.46158	5.86371	14.9813	6.42205	17.5089	19.0216	6.64854	4.29137
	ie9	8.303	11743236-11764004	+	11	582	8.79	65904.6	GWHPABGR018878	plas					1.25018	0.155135	0.604531	0.34914	0.127013	0.678987	1.57037	0.883758	0.319053	0.11939	1.03759	1.50739	1.93266	2.21689	1.3778	0.164115
gliotactin	gli1	23.373	11825493-11840805	-	9	412	5.37	46391.2	GWHPABGR006721	cyto					0.275748	0.164244	0.106671	0	0.23906	0.255593	0.408352	0.216962	0.112596	0	0.183085	0	0.374457	0.295227	0.270129	0.173751
	gli2	23.374	11850604-11856532	-	4	289	8.26	33302.8	GWHPABGR006722	plas	cyto	extr	mito	nucl	0	0	0	0	0	0	0	0	0	0	0	0	0	0	0	0
	gli3	23.375	11866995-11884626	-	13	780	6.93	89903.6	GWHPABGR006723	plas	extr				0.0582526	0.115657	0.197178	0	0.126255	0.202481	0.123237	0.143231	0	0	0.225618	0.0887209	0.367274	0.0623676	0.171197	0.0917637
	gli4	23.376	11898029-11907596	-	5	184	7.84	21388.7	GWHPABGR006724	extr	nucl				0	0	0	0	0	0	0.130231	0	0	0	0	0	0	0	0	0
acetylcholinesterase	ace1	4.134	5882162-5888875	-	4	713	6.13	80468.3	GWHPABGR013167	syna					0.0638005	0.0950037	0	0.0950272	0	0.0369607	0.438664	0.313744	0	0	0	0	0	0	0.468753	0
	ace2	20.3	1022324-1049360	-	6	638	5.41	71592.3	GWHPABGR005379	syna					5.11436	5.22471	5.29122	4.45834	3.99567	4.68542	6.16473	4.79611	1.60875	0.969253	8.259	9.78201	8.65259	4.93445	5.50534	1.49889
neurotactin	nrt1	2.135	4537240-4543786	+	6	745	5.73	82709.9	GWHPABGR004824	plas	cyto				3.29744	0.969903	2.36221	0.939827	1.12496	1.55651	3.26189	2.64252	1.74538	0.311012	3.91924	4.58812	4.17575	3.04005	3.46952	1.41082
	nrt2	23.385	12213628-12235982	-	16	824	7.32	92733.9	GWHPABGR006733	nucl					1.60128	0.767399	1.49521	0.548278	0.747968	1.50343	1.66459	1.38481	0.563661	0.056246	1.40536	3.16764	3.18674	1.2119	1.35228	0.782828
neuroligins	nlg1	4.43	1387559-1420227	-	10	882	6.8	98541.4	GWHPABGR013086	plas	extr				0	0	0	0	0	0	0.0272851	0	0	0	0	0.235718	0	0	0.0252691	0
	nlg2	4.49	1989592-2013701	+	10	993	6.7	112045	GWHPABGR013092	plas	extr				0	0	0.0221605	0	0	0	0	0	0.0233913	0.0233415	0	0	0	0	0.0224473	0
	nlg3	4.54	2443879-2466814	-	13	1389	9.12	156161	GWHPABGR013096	cyto					0.0655446	0.0162668	0.0633887	0	0.0177575	0	0.0173329	0	0	0	0.0906646	1.11474	0.0953653	0.0350874	0	0
	nlg4	22.64	1808978-1825072	-	11	1297	9.78	140904	GWHPABGR006023	E.R.	extr	nucl			0.0701903	0.0348396	0.0678816	0.0348482	0	0.0406625	0.0371229	0.0172584	0.0358259	0.089374	0.135927	0.0712684	0.408498	0.225446	0.05157	0.110569
	nlg5	22.368	12129787-12135135	+	3	156	9.33	17383.1	GWHPABGR006308	plas	extr				0	0	0.140303	0	0	0	0.153457	0	0	0	0	0	0	0	0	0
	nlg6	22.370	12178674-12179549	+	1	291	6.07	31148.7	GWHPABGR006309	nucl					0	0	0	0	0	0	0	0	0	0	0	0	0	0	0	0
Note: cyto: cytoplasm; E.R.: endoplasmic reticulum; plas: plasma membrane; extr: extracellular; nucl: nucleus; lyso: lysome; mito: mitochondrion; pero: peroxisome; syna: synapse. Basic information table of detoxification genes identified in A. pernyi. Yellow highlighted genes were differentially expressed genes in transcriptional response to coumaphos treatment. The genes highlighted in light blu…
