# Supplementary material for: Genome-Wide Identification of Detoxification Genes in Wild Silkworm Antheraea pernyi and Transcriptional Response to Coumaphos
Source: Int J Mol Sci. 2023 Jun 5;24(11):9775. doi: 10.3390/ijms24119775 (PMC10253597; doi:10.3390/ijms24119775)
Supplement: Supplementary file 1 [file ijms-24-09775-s001.zip › Table S2 The information of A. pernyi fat body transcriptome sequencing.xlsx]

## Sheet: Sheet1
Table. S2 The information of A. pernyi fat body transcriptome sequencing
Sample	Clean Reads	Clean (bp)	Q30(%)	Accession No.
3h_CK1	42883742	6432561300	94.3	SRR21609117
3h_CK2	43624064	6543609600	94.46	SRR21609116
3h_CK3	43697240	6554586000	94.77	SRR21609109
3h_CK4	42468206	6370230900	94.78	SRR21609108
3h_T1	39908584	5986287600	94.13	SRR21609107
3h_T2	36163814	5424572100	94.49	SRR21609106
3h_T3	41136428	6170464200	94.42	SRR21609105
3h_T4	43659950	6548992500	94.73	SRR21609104
24h_CK1	43194348	6479152200	94.78	SRR21609103
24h_CK2	43882034	6582305100	94.36	SRR21609102
24h_CK3	39422912	5913436800	94.27	SRR21609115
24h_CK4	43478158	6521723700	94.21	SRR21609114
24h_T1	46894904	7034235600	94.3	SRR21609113
24h_T2	40439536	6065930400	94.36	SRR21609112
24h_T3	44074362	6611154300	94.35	SRR21609111
24h_T4	39671504	5950725600	94.42	SRR21609110
