# Supplementary material for: Genome-Wide Identification of Detoxification Genes in Wild Silkworm Antheraea pernyi and Transcriptional Response to Coumaphos
Source: Int J Mol Sci. 2023 Jun 5;24(11):9775. doi: 10.3390/ijms24119775 (PMC10253597; doi:10.3390/ijms24119775)
Supplement: Supplementary file 1 [file ijms-24-09775-s001.zip › Table S3 The detailed information of differentially expressed genes (DEGs).xlsx]

## Sheet: 3h_DEGs_up (94)
Table S3.A The up-regulated differentially expressed genes betwwen 3h after coumaphos treatment and the control.
Gene ID	log2(FoldChange)	Pvalue	Chromosome	Start Site	End Site	Direction	Length	3h_CK1:read count	3h_CK1:fpkm	3h_CK2:read count	3h_CK2:fpkm	3h_CK3:read count	3h_CK3:fpkm	3h_CK4:read count	3h_CK4:fpkm	3h_T1:read count	3h_T1:fpkm	3h_T2:read count	3h_T2:fpkm	3h_T3:read count	3h_T3:fpkm	3h_T4:read count	3h_T4:fpkm	24h_CK1:read count	24h_CK1:fpkm	24h_CK2:read count	24h_CK2:fpkm	24h_CK3:read count	24h_CK3:fpkm	24h_CK4:read count	24h_CK4:fpkm	24h_T1:read count	24h_T1:fpkm	24h_T2:read count	24h_T2:fpkm	24h_T3:read count	24h_T3:fpkm	24h_T4:read count	24h_T4:fpkm	NR
chr4.387	1.00828	0.0348218	GWHABGR00000033	12157924	12179656	+	1152	12	0.243819	7	0.141192	16	0.314399	6	0.121052	12	0.264224	11	0.258956	32	0.687751	35	0.699418	15	0.311119	5	0.103486	34	0.764462	25	0.515758	62	1.22191	19	0.413318	22	0.437893	17	0.362744	gi|114053233|ref|NP_001040290.1| aldehyde dehydrogenase isoform 2 [Bombyx mori] &gt;gi|87248651|gb|ABD36378.1| aldehyde dehydrogenase [Bombyx mori]
chr15.280	1.01457	0.0331896	GWHABGR00000001	29831157	29865300	+	1194	94	6.35316	80	5.36757	111	7.25538	58	3.89245	66	4.83405	392	30.6969	131	9.36544	168	11.1674	91	6.27846	262	18.038	117	8.75061	737	50.5766	413	27.0753	299	21.636	154	10.1963	88	6.24611	gi|827561337|ref|XP_012551471.1| PREDICTED: protein tramtrack, beta isoform-like isoform X1 [Bombyx mori]
chr7.685	1.01622	0.0367522	GWHABGR00000044	10543275	10544316	-	498	703	69.6177	259	25.4618	180	17.239	259	25.4681	245	26.2927	422	48.4198	1184	124.025	1416	137.914	248	25.0706	300	30.2628	684	74.9568	659	66.2627	1515	145.525	890	94.3622	350	33.954	247	25.6877	-
chr33.281	1.0165	0.00517516	GWHABGR00000027	455163	463216	-	960	32	1.65649	16	0.822214	41	2.05257	9	0.46261	33	1.85122	37	2.21916	79	4.32575	56	2.85108	36	1.90235	8	0.421845	62	3.55158	45	2.36522	87	4.36838	36	1.9952	26	1.31847	31	1.68525	gi|512931340|ref|XP_004932278.1| PREDICTED: protein alan shepard [Bombyx mori] &gt;gi|827560019|ref|XP_012550960.1| PREDICTED: protein alan shepard [Bombyx mori]
chr16.95	1.01956	0.0307136	GWHABGR00000001	29831157	29865300	+	1194	16	1.74368	7	0.757302	9	0.948556	3	0.324639	15	1.7715	14	1.76775	26	2.99719	17	1.82212	10	1.11249	0	0	31	3.7385	36	3.98353	35	3.69978	30	3.50035	30	3.20277	12	1.37338	gi|827561337|ref|XP_012551471.1| PREDICTED: protein tramtrack, beta isoform-like isoform X1 [Bombyx mori]
chr3.707	1.04962	0.0306252	GWHABGR00000022	13005840	13027175	-	1893	23	2.28762	17	1.67854	13	1.25047	9	0.888857	21	2.2635	46	5.30104	54	5.68127	16	1.56516	27	2.74138	14	1.41843	56	6.16361	28	2.82771	21	2.02599	27	2.87518	28	2.72818	24	2.50687	gi|913317699|ref|XP_013189847.1| PREDICTED: ATP-dependent RNA helicase abstrakt [Amyelois transitella]
chr27.37	1.06963	0.0046023	GWHABGR00000020	943348	944827	+	1059	894	57.6839	610	39.0726	1354	84.4911	384	24.6026	1904	133.134	1438	107.504	1313	89.6142	1755	111.372	633	41.6937	922	60.5999	1475	105.317	2019	132.274	4435	277.57	2997	207.037	1777	112.322	1173	79.484	gi|943957870|ref|XP_014361674.1| PREDICTED: dnaJ protein homolog 1 [Papilio machaon] &gt;gi|930671983|gb|KPJ12647.1| DnaJ protein-like 1 [Papilio machaon]
chr10.315	1.07062	0.0152719	GWHABGR00000001	29831157	29865300	+	1194	28	7.68373	9	2.45178	10	2.65393	7	1.90741	12	3.56862	26	8.26673	46	13.3526	37	9.98615	12	3.36159	5	1.39768	32	9.7175	86	23.9625	46	12.2443	40	11.7522	24	6.45185	11	3.17009	gi|827561337|ref|XP_012551471.1| PREDICTED: protein tramtrack, beta isoform-like isoform X1 [Bombyx mori]
chr16.82	1.07271	0.0375217	GWHABGR00000001	29831157	29865300	+	1194	38	1.55111	38	1.53981	37	1.46061	18	0.729564	81	3.58301	51	2.41199	30	1.29531	114	4.57662	10	0.416685	32	1.33055	33	1.4906	27	1.11903	27	1.06901	82	3.58357	73	2.91904	10	0.428669	gi|827561337|ref|XP_012551471.1| PREDICTED: protein tramtrack, beta isoform-like isoform X1 [Bombyx mori]
chr31.213	1.08585	0.00540309	GWHABGR00000025	8224408	8234669	+	1173	83	4.83497	28	1.61919	34	1.91544	30	1.73528	65	4.1033	48	3.23969	135	8.31848	146	8.3647	76	4.51938	10	0.593388	133	8.57349	141	8.33977	207	11.6963	114	7.10991	55	3.13861	25	1.5294	gi|913326920|ref|XP_013194893.1| PREDICTED: G-protein coupled receptor Mth2-like [Amyelois transitella]
chr42.178	1.09374	0.00285536	GWHABGR00000037	5336307	5382042	-	1449	28	1.32039	18	0.842641	32	1.45938	23	1.07698	57	2.91289	48	2.6226	50	2.49408	70	3.24657	16	0.770219	6	0.288217	23	1.20023	6	0.287287	10	0.457411	18	0.908786	4	0.184784	17	0.841896	gi|355398641|gb|AER70324.1| cis, cis-muconate transporter protein [Bombyx mori] &gt;gi|398298382|dbj|BAM34534.1| major facilitator superfamily protein [Bombyx mori]
chr49.284	1.10529	0.0123453	GWHABGR00000044	9734230	9741188	+	444	6397	984.479	1587	242.456	3584	533.425	3854	588.945	2753	459.136	13415	2392.04	11068	1801.75	10352	1566.88	8876	1394.43	549	86.065	7743	1318.65	5914	924.126	834	124.497	8881	1463.31	7790	1174.43	3164	511.365	-
chr40.217	1.12118	0.0338651	GWHABGR00000035	8704750	8721387	-	828	104	8.58255	48	3.93233	22	1.75582	41	3.35969	37	3.30895	85	8.12734	174	15.1889	252	20.4534	72	6.06548	51	4.28723	157	14.3375	143	11.9823	179	14.3284	222	19.6146	43	3.47624	43	3.72663	-
chr1.588	1.16849	0.0435418	GWHABGR00000001	19771655	19788676	-	1527	31	1.38719	10	0.444222	7	0.302933	6	0.266599	9	0.436437	23	1.19247	37	1.75134	62	2.72865	12	0.548157	1	0.0455825	34	1.68362	9	0.408918	42	1.82299	24	1.14982	25	1.09591	8	0.375949	gi|827544092|ref|XP_012544833.1| PREDICTED: proton-coupled amino acid transporter 4 [Bombyx mori]
chr31.215	1.17015	0.0315337	GWHABGR00000025	8251245	8275361	+	1341	35	1.78342	14	0.708171	5	0.246394	16	0.809539	20	1.10438	30	1.77114	55	2.96444	74	3.7085	21	1.09233	7	0.363334	48	2.70655	28	1.44865	106	5.23905	73	3.98246	10	0.499164	3	0.160535	gi|943971633|ref|XP_014367374.1| PREDICTED: G-protein coupled receptor Mth2-like [Papilio machaon]
chr17.431	1.17441	0.00503531	GWHABGR00000009	12812881	12831818	+	1488	45	2.06644	20	0.911729	34	1.50996	7	0.319184	20	0.99528	77	4.09683	82	3.98308	70	3.16148	4	0.187508	14	0.654881	26	1.32122	111	5.17551	147	6.54771	86	4.22817	64	2.87905	29	1.39853	gi|910329873|ref|XP_013168212.1| PREDICTED: venom serine carboxypeptidase-like [Papilio xuthus] &gt;gi|910329875|ref|XP_013168213.1| PREDICTED: venom serine carboxypeptidase-like [Papilio xuthus]
chr24.218	1.17658	0.0276981	GWHABGR00000017	7140552	7156996	+	1095	32	1.99687	11	0.681424	8	0.482796	9	0.557667	23	1.55536	15	1.08452	41	2.70631	64	3.92791	32	2.03844	11	0.699223	51	3.52176	27	1.71073	77	4.66071	54	3.60775	11	0.672435	2	0.131067	gi|56462334|gb|AAV91450.1| lectin 3 [Lonomia obliqua]
chr37.226	1.19527	0.0317353	GWHABGR00000031	7201945	7210984	+	915	37	2.76308	7	0.518938	21	1.51665	12	0.889829	30	2.42783	42	3.63403	89	7.03035	17	1.2486	19	1.44842	2	0.152141	18	1.48749	16	1.2132	19	1.37628	18	1.43916	26	1.90206	2	0.156851	gi|56462302|gb|AAV91434.1| serine protease 3 [Lonomia obliqua]
chr28.28	1.21004	0.00249857	GWHABGR00000021	10432465	10439141	-	588	41	3.3835	18	1.47462	31	2.47411	19	1.55693	40	3.57724	51	4.87641	48	4.19005	131	10.6325	53	4.46487	50	4.20317	62	5.66194	128	10.7254	260	20.8122	151	13.3415	89	7.19502	56	4.85328	-
chr42.257	1.2119	0.0142753	GWHABGR00000037	8096714	8097526	+	384	14	2.49121	4	0.70659	5	0.860452	6	1.06015	9	1.73552	19	3.91726	26	4.89384	18	3.15019	11	1.99813	25	4.53154	22	4.33207	21	3.79421	16	2.76162	37	7.049	24	4.18362	5	0.934365	gi|379698958|ref|NP_001243951.1| putative methyltransferase WBSCR22-like protein [Bombyx mori] &gt;gi|355525887|gb|AET05795.1| putative methyltransferase WBSCR22-like protein [Bombyx mori]
chr2.296	1.24121	0.0103161	GWHABGR00000011	13764135	13779951	-	1218	11	0.459714	7	0.290415	12	0.485011	4	0.165993	20	0.905796	25	1.21055	17	0.751518	18	0.739861	3	0.127987	1	0.0425715	4	0.184989	3	0.127302	11	0.445913	10	0.447445	10	0.409406	4	0.175558	gi|827545438|ref|XP_012545261.1| PREDICTED: glutamate receptor ionotropic, delta-2-like [Bombyx mori]
chr8.70	1.28107	0.00686457	GWHABGR00000044	10543275	10544316	-	498	480	31.3262	78	5.05343	241	15.211	98	6.35076	195	13.7913	694	52.4775	390	26.9232	874	56.0997	35	2.33176	52	3.45695	499	36.0377	256	16.9639	1015	64.2532	308	21.5209	84	5.37038	125	8.56724	-
chr2.551	1.32413	0.0177842	GWHABGR00000011	13764135	13779951	-	1218	5	0.398195	4	0.316236	4	0.308078	4	0.316314	6	0.517824	12	1.10727	15	1.26361	14	1.09657	10	0.812972	2	0.162248	9	0.793157	8	0.646898	23	1.77671	8	0.682119	18	1.40429	7	0.585448	gi|827545438|ref|XP_012545261.1| PREDICTED: glutamate receptor ionotropic, delta-2-like [Bombyx mori]
chr7.686	1.33209	0.0288464	GWHABGR00000044	10543275	10544316	-	498	514	55.2229	184	19.6245	144	14.9621	114	12.1617	89	10.3622	309	38.4646	1167	132.624	1183	125.004	125	13.7093	201	21.9976	378	44.9406	301	32.8354	1290	134.434	734	84.4299	240	25.2596	188	21.2119	-
chr26.327	1.34579	0.0178144	GWHABGR00000019	11093683	11101171	+	1611	15	0.636222	3	0.126318	8	0.328158	3	0.126349	7	0.321752	12	0.58972	29	1.3011	30	1.25147	2	0.0865959	0	0	20	0.938725	8	0.34453	45	1.85137	26	1.18069	24	0.997213	3	0.13363	gi|827549045|ref|XP_012546670.1| PREDICTED: esterase FE4-like isoform X2 [Bombyx mori]
chr16.86	1.40102	0.0353003	GWHABGR00000001	29831157	29865300	+	1194	2	0.224402	2	0.222767	7	0.759572	3	0.334234	9	1.09432	8	1.04	10	1.18684	12	1.32422	7	0.801759	0	0	11	1.36578	9	1.02532	2	0.217665	3	0.36038	13	1.42889	2	0.235663	gi|827561337|ref|XP_012551471.1| PREDICTED: protein tramtrack, beta isoform-like isoform X1 [Bombyx mori]
chr15.378	1.42449	0.0461695	GWHABGR00000001	29831157	29865300	+	1194	9	1.6141	4	0.712154	9	1.56101	0	0	3	0.583062	21	4.36369	20	3.79414	17	2.99861	0	0	0	0	3	0.595388	50	9.10496	9	1.56564	10	1.92014	12	2.10828	0	0	gi|827561337|ref|XP_012551471.1| PREDICTED: protein tramtrack, beta isoform-like isoform X1 [Bombyx mori]
chr15.325	1.42969	0.00478797	GWHABGR00000001	29831157	29865300	+	1194	12	1.26538	6	0.62808	8	0.815836	2	0.209412	19	2.17118	19	2.32134	18	2.00773	18	1.86678	1	0.107644	0	0	5	0.583443	12	1.28481	7	0.715975	9	1.01607	17	1.75609	6	0.664437	gi|827561337|ref|XP_012551471.1| PREDICTED: protein tramtrack, beta isoform-like isoform X1 [Bombyx mori]
chr26.299	1.46804	0.0274145	GWHABGR00000019	10379504	10380490	-	507	8	1.07819	11	1.47171	5	0.651704	5	0.669127	27	3.94343	23	3.59153	8	1.14049	23	3.04871	10	1.3758	38	5.2169	36	5.36906	19	2.60003	23	3.00673	57	8.22478	9	1.18825	14	1.98152	gi|909558812|ref|XP_013134428.1| PREDICTED: pseudouridylate synthase 7 homolog [Papilio polytes]
chr4.247	1.48193	0.00349062	GWHABGR00000033	12157924	12179656	+	1152	13	2.1613	11	1.81547	10	1.60785	25	4.1271	30	5.40502	44	8.47561	65	11.4309	65	10.6284	5	0.848577	41	6.94351	10	1.83976	17	2.86972	141	22.738	28	4.98395	101	16.4495	3	0.52379	gi|114053233|ref|NP_001040290.1| aldehyde dehydrogenase isoform 2 [Bombyx mori] &gt;gi|87248651|gb|ABD36378.1| aldehyde dehydrogenase [Bombyx mori]
chr7.153	1.48899	0.0214536	GWHABGR00000044	10543275	10544316	-	498	11	0.565563	4	0.204161	5	0.248618	6	0.306318	7	0.390024	7	0.416997	41	2.22981	30	1.51702	7	0.367397	6	0.314241	22	1.2517	22	1.1485	26	1.29665	13	0.715609	4	0.201468	5	0.269975	-
chr19.178	1.5311	0.0473415	GWHABGR00000011	1298	1756	-	459	104	3.90888	30	1.11935	27	0.981427	10	0.373209	10	0.407309	279	12.1498	96	3.81668	102	3.77053	7	0.268576	30	1.14859	21	0.873432	869	33.1634	1120	40.8319	51	2.05227	203	7.47436	20	0.789431	gi|827561143|ref|XP_012551390.1| PREDICTED: early growth response protein 3 isoform X2 [Bombyx mori]
chr7.447	1.53618	0.0247032	GWHABGR00000044	10543275	10544316	-	498	6	0.169554	4	0.112213	7	0.191307	3	0.0841805	10	0.30624	3	0.0982257	28	0.83697	23	0.639245	16	0.461558	2	0.0575719	24	0.750514	64	1.83635	12	0.328927	10	0.302553	23	0.636713	9	0.267094	-
chr3.155	1.54929	0.0157092	GWHABGR00000022	13005840	13027175	-	1893	47	5.00237	12	1.2679	102	10.4991	5	0.528423	64	7.38181	157	19.3609	97	10.9206	130	13.6083	63	6.84492	6	0.650509	45	5.30007	67	7.24057	61	6.29753	25	2.8488	31	3.2322	58	6.48292	gi|913317699|ref|XP_013189847.1| PREDICTED: ATP-dependent RNA helicase abstrakt [Amyelois transitella]
chr3.717	1.55877	0.00420418	GWHABGR00000022	13005840	13027175	-	1893	9	2.8471	6	1.88424	11	3.36533	2	0.628236	13	4.45664	17	6.23096	42	14.0541	15	4.66695	11	3.55224	0	0	7	2.45046	19	6.10285	33	10.1259	10	3.38691	24	7.43754	2	0.664437	gi|913317699|ref|XP_013189847.1| PREDICTED: ATP-dependent RNA helicase abstrakt [Amyelois transitella]
chr40.69	1.5702	0.00744638	GWHABGR00000035	12186061	12201081	+	5205	29	2.22399	19	1.44649	54	4.00502	10	0.761498	11	0.914183	117	10.396	130	10.5457	109	8.22137	40	3.13145	43	3.35914	166	14.0875	333	25.9298	279	20.754	92	7.55383	177	13.2974	11	0.885917	gi|669092476|gb|AII01110.1| odorant receptor [Dendrolimus kikuchii]
chr24.6	1.58687	0.0392424	GWHABGR00000017	13435086	13436555	+	1470	485	19.797	72	2.91753	222	8.76366	45	1.82391	32	1.41551	750	35.4704	1261	54.4462	458	18.3868	10	0.416685	10	0.415797	89	4.02011	69	2.85974	106	4.19687	55	2.40361	66	2.63913	17	0.728738	gi|768421339|ref|XP_011551476.1| PREDICTED: glucose dehydrogenase [FAD, quinone]-like [Plutella xylostella]
chr3.382	1.59003	0.00528496	GWHABGR00000022	13005840	13027175	-	1893	10	0.0661346	4	0.0262612	16	0.102335	3	0.0197008	13	0.0931702	23	0.17624	17	0.118925	50	0.325223	0	0	1	0.00673678	25	0.182961	16	0.107441	47	0.301501	2	0.0141613	6	0.0388722	9	0.062508	gi|913317699|ref|XP_013189847.1| PREDICTED: ATP-dependent RNA helicase abstrakt [Amyelois transitella]
chr42.236	1.59181	0.0478309	GWHABGR00000037	7616752	7635363	+	4575	3	0.0448067	1	0.0148268	3	0.043333	3	0.0444914	8	0.129484	5	0.0865245	15	0.236978	4	0.0587577	6	0.0914793	7	0.106499	2	0.0330554	5	0.0758249	5	0.0724359	10	0.159907	6	0.0877874	1	0.0156851	gi|512917440|ref|XP_004928887.1| PREDICTED: rabankyrin-5-like [Bombyx mori]
chr13.237	1.59735	0.0305085	GWHABGR00000001	29831157	29865300	+	1194	2	0.0712888	3	0.106154	7	0.241304	3	0.106181	4	0.15451	19	0.784678	7	0.263927	21	0.736195	6	0.218319	0	0	8	0.315553	6	0.217151	13	0.449465	7	0.267136	3	0.104754	7	0.262032	gi|827561337|ref|XP_012551471.1| PREDICTED: protein tramtrack, beta isoform-like isoform X1 [Bombyx mori]
chr35.95	1.60356	0.0284087	GWHABGR00000029	12807466	12813212	-	2250	23	1.17196	16	0.809338	24	1.18269	21	1.06252	43	2.37442	178	10.5088	18	0.970179	28	1.40322	9	0.468141	13	0.674764	35	1.97353	337	17.4355	191	9.44017	45	2.45494	355	17.7203	75	4.01338	gi|512927795|ref|XP_004931424.1| PREDICTED: pollen-specific leucine-rich repeat extensin-like protein 1 [Bombyx mori]
chr40.26	1.63049	4.75525e-05	GWHABGR00000035	10488063	10497092	+	2835	19	1.01112	19	1.00375	41	2.11012	18	0.951161	29	1.67244	78	4.80939	120	6.75498	120	6.28075	61	3.31381	14	0.758927	98	5.77118	275	14.8594	350	18.0667	62	3.53251	161	8.3933	12	0.670647	gi|512924582|ref|XP_004930630.1| PREDICTED: roundabout homolog 2-like [Bombyx mori]
chr15.48	1.63759	0.0111375	GWHABGR00000001	29831157	29865300	+	1194	14	0.745034	2	0.105658	5	0.257332	5	0.264211	8	0.461363	27	1.66479	12	0.675498	38	1.98891	4	0.217299	0	0	17	1.00112	76	4.10659	26	1.3421	21	1.1965	11	0.573455	9	0.502985	gi|827561337|ref|XP_012551471.1| PREDICTED: protein tramtrack, beta isoform-like isoform X1 [Bombyx mori]
chr32.239	1.66263	0.00285593	GWHABGR00000026	9180349	9235311	+	3789	8	0.144271	4	0.0716101	6	0.104644	3	0.0537209	6	0.117259	12	0.250736	28	0.534123	28	0.496625	5	0.0920467	8	0.146961	14	0.279388	13	0.238041	36	0.629728	40	0.772312	9	0.158997	16	0.303021	gi|910346236|ref|XP_013177018.1| PREDICTED: P protein-like isoform X4 [Papilio xuthus] &gt;gi|910346238|ref|XP_013177019.1| PREDICTED: P protein-like isoform X4 [Papilio xuthus] &gt;gi|910346240|ref|XP_013177020.1| PREDICTED: P protein-like isoform X4 [Papilio xuthus] &gt;gi|910346242|ref|XP_013177021.1| PREDICTED: P protein-like isoform X4 [Papilio xuthus] &gt;gi|910346244|ref|XP_013177022.1| PR…
chr23.106	1.69179	0.0139055	GWHABGR00000016	2818	10087	+	1038	10	0.834314	4	0.331295	4	0.322748	4	0.331377	6	0.542482	6	0.579999	37	3.26532	33	2.70786	12	1.02202	11	0.934858	17	1.56953	12	1.01655	14	1.13297	26	2.32245	4	0.326925	3	0.262854	gi|930652571|gb|KPI94910.1| Agrin [Papilio xuthus]
chr19.179	1.77394	0.0378197	GWHABGR00000011	1298	1756	-	459	3	1.03531	0	0	3	1.00125	2	0.685348	2	0.747968	8	3.19878	7	2.55529	13	4.41239	2	0.704576	2	0.703075	8	3.05512	9	3.15363	8	2.67793	11	4.06429	4	1.35228	3	1.08726	gi|827561143|ref|XP_012551390.1| PREDICTED: early growth response protein 3 isoform X2 [Bombyx mori]
chr10.244	1.78858	0.00082976	GWHABGR00000001	29831157	29865300	+	1194	28	4.45979	11	1.7393	22	3.38886	7	1.1071	22	3.79738	42	7.7509	43	7.24468	145	22.7147	14	2.27632	8	1.29799	23	4.05391	13	2.10242	48	7.41582	29	4.94536	4	0.62413	5	0.836355	gi|827561337|ref|XP_012551471.1| PREDICTED: protein tramtrack, beta isoform-like isoform X1 [Bombyx mori]
chr3.91	1.78882	0.0361998	GWHABGR00000022	13005840	13027175	-	1893	2	0.0527851	9	0.235803	7	0.178671	3	0.0786205	7	0.200209	4	0.122317	58	1.61921	24	0.622981	0	0	1	0.0268847	8	0.233648	4	0.107192	4	0.102401	23	0.64991	32	0.827351	3	0.0831509	gi|913317699|ref|XP_013189847.1| PREDICTED: ATP-dependent RNA helicase abstrakt [Amyelois transitella]
chr31.275	1.80816	0.0327042	GWHABGR00000025	10223537	10264139	+	1680	10	0.406728	3	0.12113	1	0.039335	7	0.282706	4	0.176307	9	0.424124	26	1.11859	53	2.12013	5	0.207598	5	0.207156	15	0.675127	189	7.80522	277	10.9281	27	1.17574	17	0.677348	0	0	gi|512931130|ref|XP_004932233.1| PREDICTED: gamma-glutamyltranspeptidase 1 isoform X4 [Bombyx mori]
chr18.238	1.81042	0.0066892	GWHABGR00000010	7091887	7093791	-	1905	39	1.39889	2	0.0712154	20	0.693782	14	0.498631	78	3.03192	71	2.95069	38	1.44177	43	1.51694	9	0.329542	9	0.32884	13	0.516003	13	0.473458	351	12.212	77	2.95701	46	1.61635	12	0.452027	gi|943456515|gb|ALL42052.1| heat shock protein 70-2 [Antheraea pernyi]
chr9.156	1.85266	0.0118147	GWHABGR00000044	10543275	10544316	-	498	98	16.7829	8	1.36005	4	0.662484	27	4.59132	103	19.1154	91	18.0563	126	22.8247	153	25.77	40	6.99278	13	2.26781	43	8.14891	35	6.08595	177	29.4019	76	13.9347	22	3.69081	14	2.51787	-
chr11.158	1.8559	0.0461458	GWHABGR00000001	29831157	29865300	+	1194	3	0.0750058	1	0.0248198	2	0.0483591	0	0	5	0.135472	7	0.202777	4	0.105786	5	0.122949	3	0.0765675	0	0	0	0	6	0.152316	2	0.0485027	8	0.214145	7	0.171447	4	0.105026	gi|827561337|ref|XP_012551471.1| PREDICTED: protein tramtrack, beta isoform-like isoform X1 [Bombyx mori]
chr23.198	1.86462	0.0496619	GWHABGR00000016	2818	10087	+	1038	7	0.0900776	1	0.0127745	1	0.012445	0	0	5	0.0697258	4	0.0596383	16	0.217788	7	0.0885929	0	0	0	0	4	0.0569599	3	0.0391976	1	0.0124819	4	0.055109	6	0.075636	1	0.013514	gi|930652571|gb|KPI94910.1| Agrin [Papilio xuthus]
chr10.15	1.91077	0.0463887	GWHABGR00000001	29831157	29865300	+	1194	93	3.92994	3	0.125849	6	0.245205	5	0.2098	7	0.320558	93	4.55337	119	5.31918	161	6.69131	0	0	10	0.430454	5	0.23381	101	4.33355	104	4.26283	103	4.65998	88	3.64288	1	0.044378	gi|827561337|ref|XP_012551471.1| PREDICTED: protein tramtrack, beta isoform-like isoform X1 [Bombyx mori]
chr35.313	1.96256	0.00125993	GWHABGR00000029	9753800	9759055	+	927	9	0.663401	6	0.439046	14	0.998013	6	0.439155	25	1.997	29	2.47673	13	1.01361	78	5.65471	2	0.150492	13	0.976114	15	1.22353	7	0.523903	34	2.43094	18	1.42053	7	0.505464	8	0.619281	gi|827558209|ref|XP_012550271.1| PREDICTED: regucalcin-like [Bombyx mori]
chr4.187	1.96367	0.0302223	GWHABGR00000033	12157924	12179656	+	1152	4	0.239126	1	0.0593461	2	0.11563	1	0.0593608	2	0.129569	9	0.623385	19	1.20148	4	0.235185	0	0	0	0	2	0.132308	16	0.971195	13	0.753828	2	0.128009	13	0.761323	0	0	gi|114053233|ref|NP_001040290.1| aldehyde dehydrogenase isoform 2 [Bombyx mori] &gt;gi|87248651|gb|ABD36378.1| aldehyde dehydrogenase [Bombyx mori]
chr27.134	1.97181	0.00011213	GWHABGR00000020	457620	458943	+	291	48	1.56184	10	0.323012	33	1.03844	21	0.678494	125	4.40767	57	2.1489	76	2.61579	161	5.15231	1	0.0332157	2	0.06629	59	2.1244	12	0.396456	248	7.82722	31	1.07994	13	0.414377	15	0.512566	-
chr1.275	2.05736	0.0216267	GWHABGR00000001	9776779	9788969	+	1314	1	0.0520017	3	0.154869	1	0.0502913	2	0.103272	7	0.394476	6	0.361506	4	0.220025	16	0.818314	7	0.371591	12	0.635657	9	0.517906	11	0.580805	15	0.756608	14	0.779453	5	0.25471	3	0.163834	gi|357608606|gb|EHJ66067.1| putative zinc finger protein 345 [Danaus plexippus]
chr15.189	2.06795	0.016155	GWHABGR00000001	29831157	29865300	+	1194	1	0.0362111	1	0.0359473	4	0.14008	1	0.0359563	6	0.235449	5	0.209777	6	0.22982	14	0.498599	5	0.184825	73	2.6927	1	0.0400712	1249	45.9223	2	0.0702479	16	0.620305	7	0.248312	2	0.0760564	gi|827561337|ref|XP_012551471.1| PREDICTED: protein tramtrack, beta isoform-like isoform X1 [Bombyx mori]
chr49.125	2.06993	0.0245205	GWHABGR00000044	245427	275703	-	1119	12	0.600706	5	0.248471	7	0.338886	1	0.0497066	45	2.44117	20	1.16	4	0.211805	11	0.541571	6	0.306607	6	0.305954	11	0.609346	8	0.406621	135	6.55505	91	4.87715	2	0.0980775	54	2.83883	gi|827546589|ref|XP_012545702.1| PREDICTED: lipase member H-B-like [Bombyx mori]
chr1.539	2.12425	0.0463181	GWHABGR00000001	18428581	18435230	-	276	2	0.495147	1	0.24577	1	0.23943	0	0	5	1.34146	4	1.14739	5	1.30939	3	0.730479	6	1.51637	1	0.25219	3	0.821894	2	0.502752	6	1.44085	6	1.59037	2	0.485057	3	0.779992	gi|308512803|gb|ADO33055.1| succinyl-CoA synthetase alpha subunit [Biston betularia]
chr18.239	2.15168	9.48377e-05	GWHABGR00000010	7103563	7105467	-	1905	168	6.02598	23	0.818977	48	1.66508	27	0.961646	247	9.60108	401	16.6652	199	7.55033	175	6.1736	11	0.402773	41	1.49805	38	1.50832	71	2.58581	2135	74.281	515	19.7774	168	5.90318	101	3.80456	gi|943456515|gb|ALL42052.1| heat shock protein 70-2 [Antheraea pernyi]
chr12.69	2.21533	5.74005e-06	GWHABGR00000001	29831157	29865300	+	1194	16	2.35115	10	1.45877	6	0.852681	3	0.437738	34	5.41432	56	9.53444	39	6.06205	33	4.76932	21	3.15014	12	1.79624	33	5.36617	41	6.11736	320	45.6113	60	9.43964	6	0.863715	11	1.69753	gi|827561337|ref|XP_012551471.1| PREDICTED: protein tramtrack, beta isoform-like isoform X1 [Bombyx mori]
chr15.285	2.28043	0.00462547	GWHABGR00000001	29831157	29865300	+	1194	2	0.135576	3	0.201883	3	0.196675	2	0.134622	16	1.17538	17	1.33521	5	0.358523	10	0.666707	7	0.484396	9	0.621468	9	0.675127	15	1.03244	3	0.197259	7	0.508036	2	0.132813	0	0	gi|827561337|ref|XP_012551471.1| PREDICTED: protein tramtrack, beta isoform-like isoform X1 [Bombyx mori]
chr9.16	2.29334	0.00161229	GWHABGR00000044	10543275	10544316	-	498	17	1.09072	5	0.318463	2	0.124099	2	0.127417	5	0.347647	44	3.27087	43	2.91828	43	2.7134	2	0.130992	13	0.849632	63	4.47296	17	1.10747	10	0.622337	4	0.274769	53	3.33118	5	0.336898	-
chr26.345	2.32589	0.0492132	GWHABGR00000019	11429664	11438391	-	567	6	0.723072	0	0	0	0	2	0.239328	3	0.391793	4	0.558518	6	0.76485	31	3.6743	3	0.369063	15	1.84139	18	2.40045	4	0.489452	134	15.6638	9	1.16123	3	0.354169	1	0.12656	gi|913330380|ref|XP_013196711.1| PREDICTED: uncharacterized protein LOC106139762 [Amyelois transitella]
chr7.154	2.37865	0.00860334	GWHABGR00000044	10543275	10544316	-	498	1	0.0879412	0	0	1	0.0850486	4	0.349289	6	0.571806	7	0.713242	11	1.02325	13	1.12439	5	0.448861	1	0.089581	9	0.875841	9	0.803627	16	1.36482	5	0.470767	4	0.344597	2	0.184708	-
chr28.185	2.38043	0.0273231	GWHABGR00000021	6009078	6009305	-	228	3	0.899083	0	0	0	0	1	0.297585	3	0.974327	4	1.38895	9	2.85309	6	1.76853	2	0.611868	0	0	2	0.663283	4	1.21719	9	2.61627	7	2.24606	4	1.17435	0	0	gi|914562424|gb|KOB68710.1| Uncharacterized protein OBRU01_10072 [Operophtera brumata]
chr37.86	2.76456	0.0219715	GWHABGR00000031	12394096	12410946	-	972	0	0	3	0.329285	1	0.10693	1	0.109789	0	0	15	1.9216	13	1.52042	17	1.84866	2	0.225738	23	2.59046	18	2.20236	0	0	41	4.39714	30	3.55132	12	1.29976	0	0	gi|512917226|ref|XP_004928836.1| PREDICTED: uncharacterized protein LOC101741307 [Bombyx mori]
chr16.188	2.77367	0.0427093	GWHABGR00000001	29831157	29865300	+	1194	1	0.0257656	0	0	1	0.0249181	0	0	1	0.0279219	6	0.179117	6	0.163526	2	0.0506818	1	0.026302	0	0	0	0	3	0.0784839	4	0.0999681	3	0.0827571	1	0.0252405	0	0	gi|827561337|ref|XP_012551471.1| PREDICTED: protein tramtrack, beta isoform-like isoform X1 [Bombyx mori]
chr9.4	2.78272	4.3877e-05	GWHABGR00000044	10543275	10544316	-	498	91	3.03024	23	0.760307	49	1.578	9	0.297585	28	1.01041	423	16.3201	234	8.24226	517	16.932	4	0.135971	72	2.44226	68	2.50574	10	0.338108	1084	35.0128	1260	44.9211	234	7.63327	42	1.46876	-
chr45.27	2.96327	0.0174202	GWHABGR00000040	7388496	7448403	+	1683	1	0.0391353	1	0.0388503	1	0.0378481	0	0	3	0.127232	1	0.0453436	6	0.248379	16	0.615845	0	0	0	0	3	0.129921	0	0	2	0.0759208	4	0.1676	7	0.268365	7	0.287695	gi|827538312|ref|XP_012550542.1| PREDICTED: uncharacterized protein LOC101744636 [Bombyx mori]
chr20.83	3.01725	0.00224503	GWHABGR00000013	13579883	13583942	-	312	2	0.106185	1	0.052706	1	0.0513463	0	0	7	0.402752	12	0.738181	8	0.449282	5	0.261088	2	0.108396	0	0	7	0.411266	6	0.323449	5	0.257494	0	0	5	0.260054	0	0	gi|512892414|ref|XP_004922925.1| PREDICTED: 2-oxoisovalerate dehydrogenase subunit beta, mitochondrial [Bombyx mori]
chr31.216	3.11583	0.0142338	GWHABGR00000025	8295703	8306963	+	759	1	0.0900267	0	0	0	0	1	0.0893932	1	0.097561	5	0.521541	7	0.666598	7	0.6198	0	0	0	0	9	0.896612	5	0.457047	4	0.349296	22	2.1205	0	0	0	0	gi|910333666|ref|XP_013170229.1| PREDICTED: G-protein coupled receptor Mth2-like [Papilio xuthus]
chr8.77	3.16232	0.0412095	GWHABGR00000044	10543275	10544316	-	498	1	0.274419	0	0	0	0	0	0	1	0.297385	1	0.317951	5	1.45137	6	1.61938	3	0.840397	1	0.279536	6	1.82203	1	0.278634	5	1.3309	1	0.293804	7	1.88179	2	0.576379	-
chr7.404	3.30005	0.00895553	GWHABGR00000044	10543275	10544316	-	498	5	0.694414	5	0.689356	1	0.134315	0	0	61	9.18085	10	1.60914	7	1.02835	2	0.273187	6	0.850646	66	9.33718	7	1.07581	4	0.564063	408	54.963	387	57.5444	17	2.31289	1	0.145852	-
chr8.272	3.3866	0.00710552	GWHABGR00000044	10543275	10544316	-	498	1	0.116208	0	0	0	0	1	0.11539	1	0.125933	8	1.07714	8	0.983378	7	0.800048	0	0	0	0	0	0	2	0.235986	2	0.225438	4	0.497668	27	3.07368	0	0	-
chr4.203	3.39764	0.00726476	GWHABGR00000033	12157924	12179656	+	1152	1	0.0268278	1	0.0266324	0	0	0	0	3	0.0872189	2	0.0621672	8	0.227023	11	0.290241	0	0	0	0	1	0.0296876	0	0	21	0.546469	3	0.0861687	3	0.0788432	0	0	gi|114053233|ref|NP_001040290.1| aldehyde dehydrogenase isoform 2 [Bombyx mori] &gt;gi|87248651|gb|ABD36378.1| aldehyde dehydrogenase [Bombyx mori]
chr1.552	3.50125	0.032387	GWHABGR00000001	18648145	18656380	+	885	0	0	0	0	0	0	0	0	2	0.167342	2	0.178915	2	0.163341	3	0.22781	0	0	0	0	1	0.0854399	3	0.235186	1	0.0748914	1	0.0826635	0	0	3	0.243252	gi|957947663|gb|ALQ33321.1| CRAL-TRIO domain-containing protein, partial [Manduca sexta]
chr3.720	3.55105	0.0170832	GWHABGR00000022	13005840	13027175	-	1893	0	0	0	0	0	0	1	0.0198043	3	0.0648414	7	0.16176	4	0.084388	1	0.0196159	4	0.0814396	0	0	5	0.110354	1	0.020251	1	0.0193458	1	0.0213535	0	0	0	0	gi|913317699|ref|XP_013189847.1| PREDICTED: ATP-dependent RNA helicase abstrakt [Amyelois transitella]
chr23.17	3.58102	0.0401568	GWHABGR00000016	2818	10087	+	1038	0	0	0	0	0	0	0	0	1	0.308537	3	0.989624	1	0.30116	5	1.40008	0	0	0	0	2	0.630119	2	0.578165	2	0.552324	2	0.609644	2	0.557816	2	0.597994	gi|930652571|gb|KPI94910.1| Agrin [Papilio xuthus]
chr33.83	3.63154	0.0395722	GWHABGR00000027	12896471	12902039	-	1251	0	0	1	0.337476	0	0	0	0	6	2.21041	0	0	2	0.719187	7	2.34044	4	1.38812	0	0	1	0.37619	3	1.03552	6	1.97847	0	0	0	0	2	0.714022	gi|930657028|gb|KPI99350.1| Myosin heavy chain, muscle [Papilio xuthus]
chr31.218	3.77339	0.0159789	GWHABGR00000025	8341597	8353535	-	810	0	0	0	0	0	0	0	0	2	0.182837	3	0.293222	2	0.178465	4	0.331872	1	0.0861148	0	0	2	0.186702	4	0.342616	4	0.327303	2	0.180635	0	0	4	0.354367	gi|913326920|ref|XP_013194893.1| PREDICTED: G-protein coupled receptor Mth2-like [Amyelois transitella]
chr9.1	3.90817	0.0449263	GWHABGR00000044	10543275	10544316	-	498	0	0	0	0	0	0	0	0	0	0	2	0.279259	7	0.892325	5	0.592628	0	0	1	0.122759	1	0.133359	0	0	40	4.67576	0	0	5	0.590281	0	0	-
chr33.103	4.05841	0.0413044	GWHABGR00000026	13074074	13094277	+	531	1	0.176564	0	0	0	0	0	0	13	2.48743	0	0	1	0.186766	2	0.347308	0	0	0	0	0	0	2	0.358552	2	0.342526	0	0	0	0	0	0	-
chr23.2	4.21002	0.0289235	GWHABGR00000016	10176	26867	+	1782	0	0	1	0.0380654	0	0	1	0.0380749	0	0	32	1.42168	0	0	16	0.603404	0	0	1	0.0390597	19	0.806213	0	0	56	2.08284	13	0.533695	16	0.601014	0	0	gi|357602535|gb|EHJ63441.1| putative agrin [Danaus plexippus]
chr35.343	4.53361	0.0204524	GWHABGR00000029	11043222	11053939	+	483	0	0	0	0	0	0	0	0	4	0.613241	10	1.63913	0	0	3	0.417417	0	0	43	6.19667	5	0.782756	320	45.9659	7	0.960563	3	0.454393	0	0	0	0	gi|957947420|gb|ALQ33303.1| CRAL-TRIO domain-containing protein, partial [Manduca sexta]
chr32.107	4.75128	0.033405	GWHABGR00000025	13103235	13104862	+	1125	0	0	1	0.0383886	0	0	0	0	0	0	33	1.47855	3	0.122714	0	0	0	0	0	0	0	0	0	0	1	0.0375093	5	0.20701	14	0.530351	0	0	gi|913333257|ref|XP_013198296.1| PREDICTED: uncharacterized protein LOC106141184 [Amyelois transitella]
chr33.108	5.07728	0.00639974	GWHABGR00000026	13074074	13094277	+	531	1	0.163862	0	0	0	0	0	0	20	3.5515	0	0	1	0.173329	16	2.57857	1	0.167273	0	0	0	0	0	0	1	0.158942	0	0	0	0	0	0	-
chr33.107	5.72147	0.000149087	GWHABGR00000026	13074074	13094277	+	531	0	0	1	0.152776	1	0.148835	1	0.152814	94	15.677	1	0.178311	2	0.325578	45	6.81122	1	0.157101	0	0	3	0.510907	0	0	5	0.746384	0	0	0	0	0	0	-
chr47.147	5.84024	0.00174736	GWHABGR00000041	11098780	11099154	+	375	1	0.0785406	0	0	0	0	0	0	32	2.72364	0	0	1	0.0830785	31	2.39463	0	0	0	0	3	0.260739	4	0.318987	2	0.152365	0	0	0	0	0	0	-
chr18.118	5.98649	0.00191595	GWHABGR00000010	3976772	3980255	+	2214	0	0	0	0	0	0	0	0	8	0.267566	36	1.28732	3	0.0979381	0	0	0	0	0	0	0	0	1	0.0313368	3	0.0898088	0	0	0	0	0	0	gi|512929703|ref|XP_004931888.1| PREDICTED: cell wall protein RBR3-like [Bombyx mori]
chr15.287	6.26176	0.000366063	GWHABGR00000001	29831157	29865300	+	1194	0	0	0	0	0	0	0	0	22	2.5257	17	2.08665	0	0	13	1.3545	3	0.324433	21	2.26619	1	0.117231	21	2.25888	1	0.102758	0	0	0	0	0	0	gi|827561337|ref|XP_012551471.1| PREDICTED: protein tramtrack, beta isoform-like isoform X1 [Bombyx mori]
chr10.242	8.73277	0.00986953	GWHABGR00000001	29831157	29865300	+	1194	0	0	0	0	0	0	0	0	38	7.27094	281	57.4851	0	0	0	0	0	0	0	0	0	0	0	0	0	0	0	0	0	0	0	0	gi|827561337|ref|XP_012551471.1| PREDICTED: protein tramtrack, beta isoform-like isoform X1 [Bombyx mori]
Note: Yellow highlighted genes were DEGs in transcriptional response to coumaphos treatment.

## Sheet: 3h_DEGs_down (69)
Table S3.B The down-regulated differentially expressed genes betwwen 3h after coumaphos treatment and the control.
Gene ID	log2(FoldChange)	Pvalue	Chromosome	Start Site	End Site	Direction	Length	3h_CK1:read count	3h_CK1:fpkm	3h_CK2:read count	3h_CK2:fpkm	3h_CK3:read count	3h_CK3:fpkm	3h_CK4:read count	3h_CK4:fpkm	3h_T1:read count	3h_T1:fpkm	3h_T2:read count	3h_T2:fpkm	3h_T3:read count	3h_T3:fpkm	3h_T4:read count	3h_T4:fpkm	24h_CK1:read count	24h_CK1:fpkm	24h_CK2:read count	24h_CK2:fpkm	24h_CK3:read count	24h_CK3:fpkm	24h_CK4:read count	24h_CK4:fpkm	24h_T1:read count	24h_T1:fpkm	24h_T2:read count	24h_T2:fpkm	24h_T3:read count	24h_T3:fpkm	24h_T4:read count	24h_T4:fpkm	NR
chr8.295	-5.49312	0.0188888	GWHABGR00000044	10543275	10544316	-	498	17	2.61625	0	0	23	3.42321	0	0	0	0	0	0	0	0	0	0	2	0.314203	9	1.4109	23	3.91696	23	3.594	17	2.5377	2	0.329537	1	0.150761	5	0.8081	-
chr15.421	-4.99891	0.0178001	GWHABGR00000001	29831157	29865300	+	1194	25	0.346784	1	0.0137703	0	0	2	0.0275475	0	0	0	0	0	0	0	0	1	0.0141602	3	0.04239	1	0.01535	2	0.0281688	0	0	0	0	0	0	0	0	gi|827561337|ref|XP_012551471.1| PREDICTED: protein tramtrack, beta isoform-like isoform X1 [Bombyx mori]
chr37.205	-4.95111	0.000301615	GWHABGR00000031	6545624	6558329	+	1071	92	5.86964	5	0.316679	3	0.185106	7	0.44346	0	0	2	0.147843	0	0	1	0.0627489	0	0	5	0.324951	1	0.0706016	0	0	4	0.24754	2	0.136615	3	0.187501	0	0	gi|512917885|ref|XP_004928997.1| PREDICTED: brachyurin-like [Bombyx mori]
chr10.18	-4.2209	0.0490395	GWHABGR00000001	29831157	29865300	+	1194	1	0.0415634	0	0	11	0.44216	2	0.0825419	0	0	0	0	0	0	0	0	1	0.0424288	0	0	11	0.505935	0	0	1	0.0403156	1	0.0444995	2	0.081433	11	0.480141	gi|827561337|ref|XP_012551471.1| PREDICTED: protein tramtrack, beta isoform-like isoform X1 [Bombyx mori]
chr33.268	-4.05416	0.0138584	GWHABGR00000027	415367	433551	-	2739	5	1.30901	1	0.259895	6	1.51914	1	0.25996	0	0	0	0	0	0	0	0	0	0	0	0	1	0.28971	6	1.59494	4	1.01577	1	0.280296	4	1.02587	0	0	gi|512930699|ref|XP_004932124.1| PREDICTED: WD repeat-containing protein 75 [Bombyx mori]
chr5.107	-3.88247	0.00062274	GWHABGR00000044	10543275	10544316	-	498	9	0.51635	154	8.77097	21	1.16519	350	19.939	24	1.49217	8	0.531788	9	0.546184	3	0.16928	10	0.585667	420	24.5457	0	0	3	0.17476	7	0.389548	2	0.12285	2	0.112406	575	34.6445	-
chr28.120	-3.88139	0.0459051	GWHABGR00000020	13062413	13088687	+	2439	0	0	1080	90.7797	216	17.6876	410	34.4712	2	0.183516	1	0.0981039	167	14.9572	18	1.49898	0	0	0	0	130	12.1807	9	0.773752	6	0.49278	5	0.453267	3	0.24884	0	0	gi|357611471|gb|EHJ67504.1| putative septin [Danaus plexippus]
chr40.236	-3.697	0.0241796	GWHABGR00000035	9702426	9705799	-	387	10	1.76564	1	0.175278	56	9.56236	0	0	0	0	1	0.204573	0	0	4	0.694616	0	0	8	1.43885	18	3.51694	0	0	31	5.30916	8	1.51229	8	1.38373	0	0	gi|930667279|gb|KPJ08367.1| hypothetical protein RR48_13106 [Papilio machaon]
chr30.137	-3.56508	0.037748	GWHABGR00000024	545836	569548	-	2709	4	1.04721	1	0.259895	3	0.759572	1	0.25996	0	0	0	0	0	0	0	0	0	0	0	0	2	0.57942	0	0	0	0	0	0	1	0.256467	0	0	gi|909567358|ref|XP_013139086.1| PREDICTED: retinal dehydrogenase 1-like [Papilio polytes]
chr8.28	-3.37535	0.0394233	GWHABGR00000044	10543275	10544316	-	498	9	0.246977	9	0.245178	0	0	6	0.163493	0	0	0	0	3	0.0870823	0	0	1	0.0280132	0	0	0	0	9	0.25077	10	0.26618	0	0	0	0	5	0.144095	-
chr24.185	-3.32343	0.0258666	GWHABGR00000017	6098257	6106874	+	705	11	1.06615	0	0	4	0.374938	5	0.481202	0	0	1	0.112298	1	0.102522	0	0	3	0.296821	1	0.0987297	10	1.07254	17	1.67299	5	0.470063	3	0.311307	13	1.23432	3	0.305358	gi|511240532|gb|AGN70857.1| C-type lectin [Antheraea pernyi]
chr7.512	-3.22421	0.0497986	GWHABGR00000044	10543275	10544316	-	498	1	0.0104625	3	0.0311588	1	0.0101183	4	0.0415553	0	0	1	0.0121222	0	0	0	0	0	0	0	0	2	0.0231555	4	0.0424926	2	0.0202967	1	0.0112015	1	0.0102493	0	0	-
chr48.57	-3.18336	0.0140213	GWHABGR00000043	10905076	10905409	-	261	4	0.565882	6	0.842641	3	0.410452	3	0.421425	0	0	0	0	1	0.149645	1	0.139139	0	0	1	0.144109	2	0.313103	14	2.01101	4	0.548893	1	0.151464	2	0.277176	1	0.14857	gi|943963729|ref|XP_014364150.1| PREDICTED: uncharacterized protein LOC106715376 [Papilio machaon]
chr22.215	-2.81305	0.0493352	GWHABGR00000015	7230894	7253039	-	2088	18	0.589054	3	0.0974607	2	0.0632977	0	0	0	0	1	0.0379166	1	0.0346161	1	0.0321859	0	0	0	0	0	0	1	0.0332279	0	0	1	0.035037	0	0	1	0.0343675	gi|910353889|ref|XP_013180980.1| PREDICTED: uncharacterized protein LOC106127448 [Papilio xuthus]
chr9.182	-2.6457	0.0387255	GWHABGR00000044	10543275	10544316	-	498	4	0.511837	21	2.66758	52	6.43502	0	0	0	0	7	1.03781	2	0.270705	4	0.503401	0	0	6	0.782073	15	2.124	5	0.649623	210	26.0647	293	40.1406	52	6.5183	5	0.671903	-
chr1.714	-2.60027	0.00769263	GWHABGR00000001	24628316	24651109	-	2286	14	0.418471	8	0.237385	15	0.433614	1	0.0296804	1	0.0323923	3	0.103897	0	0	2	0.0587962	0	0	1	0.0304481	2	0.0661542	5	0.151749	3	0.0869801	0	0	2	0.0585633	2	0.0627815	gi|512933387|ref|XP_004932779.1| PREDICTED: SET and MYND domain-containing protein 4 isoform X1 [Bombyx mori]
chr26.127	-2.5859	0.0434492	GWHABGR00000018	13409163	13415520	-	693	59	10.3371	35	6.08754	60	10.1666	25	4.34932	20	3.79738	0	0	1	0.185329	0	0	44	7.86957	22	3.92641	0	0	141	25.0835	3	0.509837	58	10.8798	0	0	69	12.6959	gi|512915321|ref|XP_004928361.1| PREDICTED: iron/zinc purple acid phosphatase-like protein [Bombyx mori]
chr2.254	-2.43237	0.0388928	GWHABGR00000011	13764135	13779951	-	1218	13	1.73157	3	0.396682	1	0.128816	4	0.529041	1	0.144345	0	0	1	0.140893	2	0.262004	1	0.135971	5	0.678406	6	0.884377	0	0	2	0.258397	0	0	0	0	2	0.279763	gi|827545438|ref|XP_012545261.1| PREDICTED: glutamate receptor ionotropic, delta-2-like [Bombyx mori]
chr28.199	-2.1981	0.0148561	GWHABGR00000021	6696601	6731453	-	1290	15	0.794538	15	0.788751	7	0.358589	4	0.210386	1	0.0574022	2	0.122744	7	0.392208	0	0	1	0.0540721	0	0	17	0.996467	10	0.537828	15	0.770685	1	0.056711	0	0	0	0	gi|827559206|ref|XP_012550651.1| PREDICTED: long-chain-fatty-acid--CoA ligase 5 isoform X1 [Bombyx mori]
chr34.196	-2.16228	0.0318074	GWHABGR00000028	6729195	6745733	+	843	5	0.40528	6	0.482794	2	0.15678	6	0.482914	1	0.0878397	1	0.0939145	1	0.0857394	2	0.15944	3	0.248231	0	0	1	0.0896966	7	0.576107	4	0.314491	5	0.43391	3	0.238213	0	0	gi|910319343|ref|XP_013162530.1| PREDICTED: protein prickle-like [Papilio xuthus]
chr1.462	-2.13882	0.0280565	GWHABGR00000001	15401821	15403296	+	1476	19	0.87959	4	0.183828	2	0.089543	7	0.321779	0	0	2	0.107276	2	0.0979381	4	0.182125	2	0.0945162	0	0	3	0.153688	14	0.658074	14	0.628661	4	0.198258	16	0.725614	3	0.145852	gi|910350996|ref|XP_013179407.1| PREDICTED: WD repeat-containing protein 47 [Papilio xuthus]
chr33.341	-2.09707	0.00227333	GWHABGR00000027	723745	724050	-	306	524	25.8334	43	2.10448	662	31.5633	248	12.1404	77	4.11382	49	2.79894	35	1.82521	170	8.24292	31	1.56013	194	9.74262	7	0.38189	1015	50.8084	20	0.956405	482	25.4414	698	33.7104	70	3.6242	-
chr38.6	-2.07459	0.0122385	GWHABGR00000032	12171159	12172157	-	942	8	1.46947	11	2.0058	5	0.888209	8	1.45913	1	0.199056	2	0.425645	1	0.194297	5	0.90328	4	0.750032	2	0.374218	1	0.203264	2	0.37301	4	0.712676	3	0.589978	1	0.179941	2	0.385802	gi|290560830|ref|NP_001166770.1| cuticular protein hypothetical 7 precursor [Bombyx mori] &gt;gi|223671046|tpd|FAA00474.1| TPA: putative cuticle protein [Bombyx mori]
chr31.333	-2.06672	0.0370401	GWHABGR00000025	11762406	11765971	+	384	9	1.60149	4	0.70659	186	32.0088	17	3.00375	5	0.964177	23	4.74195	12	2.2587	10	1.75011	11	1.99813	7	1.26883	11	2.16603	146	26.3788	15	2.58902	5	0.952568	152	26.4962	40	7.47492	gi|827560168|ref|XP_012551011.1| PREDICTED: carboxypeptidase D-like isoform X1 [Bombyx mori]
chr17.167	-2.0616	0.0280065	GWHABGR00000001	29831157	29865300	+	1194	17	1.02707	51	3.05877	33	1.92814	189	11.3382	40	2.61888	10	0.699999	12	0.766879	23	1.36666	71	4.37883	15	0.923136	18	1.20341	31	1.90166	13	0.761826	8	0.517469	41	2.42657	55	3.48962	gi|827561337|ref|XP_012551471.1| PREDICTED: protein tramtrack, beta isoform-like isoform X1 [Bombyx mori]
chr26.192	-2.01803	0.00403673	GWHABGR00000019	777024	782506	-	624	16	2.71961	5	0.843689	14	2.30139	7	1.18146	1	0.184201	2	0.39388	2	0.359594	6	1.00305	2	0.34703	3	0.519436	13	2.44524	4	0.690346	10	1.64873	5	0.909916	0	0	7	1.24954	gi|357617795|gb|EHJ70997.1| NIMA-related kinase 8 [Danaus plexippus]
chr28.180	-1.97737	0.0327452	GWHABGR00000021	5687071	5699384	+	972	2	0.140597	35	2.44253	12	0.815836	11	0.767844	6	0.457092	2	0.162901	5	0.371802	5	0.3457	8	0.574099	0	0	4	0.31117	1	0.0713784	1	0.0681881	2	0.150529	0	0	9	0.664437	gi|357617006|gb|EHJ70528.1| putative synaptotagmin 15 [Danaus plexippus]
chr4.568	-1.95672	0.00415083	GWHABGR00000033	12157924	12179656	+	1152	141	19.1162	232	31.2245	353	46.2841	65	8.75043	29	4.26075	22	3.45583	161	23.0889	19	2.53349	269	37.2293	48	6.629	314	47.1089	130	17.8956	21	2.76162	56	8.12858	36	4.78128	97	13.8108	gi|114053233|ref|NP_001040290.1| aldehyde dehydrogenase isoform 2 [Bombyx mori] &gt;gi|87248651|gb|ABD36378.1| aldehyde dehydrogenase [Bombyx mori]
chr13.538	-1.91564	0.00178763	GWHABGR00000001	29831157	29865300	+	1194	51	16.5945	14	4.52217	64	20.1395	20	6.46185	15	5.2892	8	3.016	6	2.06509	6	1.92012	5	1.66079	0	0	14	5.04095	4	1.32152	9	2.84052	7	2.43857	3	0.956256	1	0.341711	gi|827561337|ref|XP_012551471.1| PREDICTED: protein tramtrack, beta isoform-like isoform X1 [Bombyx mori]
chr1.684	-1.90566	0.0350107	GWHABGR00000001	23505347	23513703	-	702	6	0.58402	2	0.193255	8	0.75308	5	0.483258	1	0.105483	2	0.225555	2	0.205921	1	0.0957323	5	0.496816	1	0.0991516	8	0.861701	5	0.494158	11	1.03856	11	1.14634	4	0.381413	3	0.306663	-
chr19.111	-1.86662	0.0115803	GWHABGR00000011	1298	1756	-	459	31	11.768	11	4.14533	93	34.1428	8	3.01553	9	3.70244	12	5.27799	4	1.60618	10	3.73356	2	0.775033	0	0	32	13.4425	4	1.54177	50	18.4108	6	2.43857	0	0	9	3.58796	gi|827561143|ref|XP_012551390.1| PREDICTED: early growth response protein 3 isoform X2 [Bombyx mori]
chr28.316	-1.80851	0.0479781	GWHABGR00000021	11275261	11276301	-	1041	11	0.72203	3	0.195483	4	0.25392	15	0.977658	1	0.0711324	1	0.0760518	4	0.277726	6	0.387343	0	0	6	0.401178	19	1.38009	15	0.999709	47	2.99242	14	0.983863	8	0.514412	11	0.758263	gi|943957235|ref|XP_014361409.1| PREDICTED: uncharacterized protein LOC106713204 [Papilio machaon]
chr5.199	-1.70807	0.0185054	GWHABGR00000044	10543275	10544316	-	498	9	0.29201	8	0.257674	6	0.18827	6	0.193303	1	0.0351609	2	0.0751851	3	0.102961	4	0.127643	0	0	1	0.0330505	5	0.179521	43	1.41659	8	0.251772	9	0.312638	8	0.254275	2	0.0681474	-
chr33.340	-1.68437	0.000513673	GWHABGR00000027	723745	724050	-	306	1030	34.7557	137	4.58917	993	32.405	255	8.544	155	5.66794	167	6.52907	146	5.21118	213	7.06887	215	7.40587	110	3.78098	87	3.24861	370	12.6768	118	3.86218	287	10.3685	692	22.8746	75	2.65775	-
chr3.103	-1.67273	0.0333371	GWHABGR00000022	13005840	13027175	-	1893	57	5.3427	5	0.465244	10	0.906485	5	0.46536	5	0.50788	5	0.543003	4	0.396589	7	0.645307	0	0	7	0.668356	15	1.55585	10	0.951712	15	1.36376	26	2.60917	5	0.459108	4	0.393741	gi|913317699|ref|XP_013189847.1| PREDICTED: ATP-dependent RNA helicase abstrakt [Amyelois transitella]
chr4.271	-1.57829	0.0415243	GWHABGR00000033	12157924	12179656	+	1152	1121	62.4273	1124	62.1384	88	4.73943	218	12.0548	322	19.4325	107	6.90398	243	14.3143	138	7.5584	43	2.44448	149	8.45238	83	5.1149	1737	98.2173	4977	268.843	239	14.2499	254	13.8567	99	5.78987	gi|114053233|ref|NP_001040290.1| aldehyde dehydrogenase isoform 2 [Bombyx mori] &gt;gi|87248651|gb|ABD36378.1| aldehyde dehydrogenase [Bombyx mori]
chr31.19	-1.45383	0.0351256	GWHABGR00000025	6925063	6926340	+	243	28	2.80947	80	7.96859	124	12.0327	12	1.19559	16	1.73977	42	4.88272	16	1.69817	16	1.57895	9	0.921846	4	0.408837	70	7.77239	66	6.72403	183	17.8106	45	4.83418	31	3.0471	9	0.94836	-
chr20.214	-1.44885	0.0372225	GWHABGR00000013	8663723	8678973	+	5370	387	4.92436	219	2.76636	1694	20.8462	170	2.14793	226	3.11639	295	4.34918	75	1.00947	187	2.34025	110	1.42883	3	0.0388852	568	7.99793	96	1.24031	457	5.64049	245	3.33771	18	0.224373	281	3.755	gi|930661457|gb|KPJ03385.1| hypothetical protein RR46_06541 [Papilio xuthus]
chr37.332	-1.44613	0.0238025	GWHABGR00000031	10801831	10805961	+	552	43	5.32283	15	1.84328	70	8.38006	5	0.614578	11	1.47561	7	1.00397	17	2.22596	10	1.21746	1	0.126364	3	0.378285	21	2.87663	12	1.50826	4	0.480282	1	0.132531	1	0.121264	1	0.129999	gi|2738867|gb|AAB94559.1| hemocyte protease-3 [Manduca sexta]
chr7.222	-1.4334	0.003785	GWHABGR00000044	10543275	10544316	-	498	27	1.15163	10	0.423425	16	0.660003	16	0.677647	6	0.277336	7	0.345936	6	0.270705	8	0.335601	1	0.0435412	0	0	12	0.566399	12	0.519699	18	0.744706	12	0.547994	2	0.0835679	9	0.403142	-
chr47.102	-1.37403	0.0398925	GWHABGR00000041	11098780	11099154	+	375	496	20.3188	206	8.37741	1233	48.8489	151	6.14225	269	11.9419	179	8.49605	69	2.98993	136	5.47947	144	6.02184	23	0.959774	682	30.9166	219	9.10922	851	33.8149	333	14.6051	22	0.882874	238	10.239	-
chr23.266	-1.37255	0.0323426	GWHABGR00000016	8008847	8012897	-	1158	1052	62.0755	1000	58.5774	5335	304.449	639	37.4402	669	42.7795	1139	77.8709	313	19.5364	720	41.7849	597	35.9607	1363	81.9265	1545	100.884	11843	709.555	1180	67.5381	1485	93.8156	473	27.3416	1188	73.6183	gi|910345578|ref|XP_013176658.1| PREDICTED: arginine kinase isoform X1 [Papilio xuthus]
chr9.381	-1.3479	0.0431035	GWHABGR00000044	10543275	10544316	-	498	47	7.92969	15	2.51232	85	13.8692	26	4.35577	24	4.38808	11	2.15029	5	0.892325	21	3.48466	3	0.516689	0	0	22	4.10744	6	1.02785	6	0.981909	8	1.44508	5	0.826394	8	1.41747	-
chr27.324	-1.31482	0.0489317	GWHABGR00000020	784602	819695	-	7518	38	0.434715	23	0.2612	89	0.984658	12	0.136312	5	0.0619863	27	0.357875	6	0.072605	28	0.315037	2	0.0233561	1	0.0116532	56	0.708923	31	0.360083	112	1.2428	42	0.514416	13	0.145688	21	0.252293	gi|913315326|ref|XP_013188542.1| PREDICTED: solute carrier organic anion transporter family member 4A1 isoform X1 [Amyelois transitella]
chr39.246	-1.28561	0.0206293	GWHABGR00000033	427550	428179	+	630	24	5.10881	80	16.9053	50	10.2933	20	4.22738	15	3.46023	23	5.67261	26	5.85432	17	3.55909	46	9.99576	53	11.4923	63	14.8402	27	5.83568	27	5.57486	43	9.79988	24	5.0047	35	7.82422	gi|914573237|gb|KOB75834.1| PAR domain protein 1, partial [Operophtera brumata]
chr27.101	-1.28057	0.0224949	GWHABGR00000020	13579	20792	+	471	284	4.36183	123	1.87535	647	9.61015	82	1.25054	98	1.6311	122	2.17099	50	0.812298	158	2.38666	39	0.611456	0	0	295	5.01376	262	4.08575	321	4.78209	61	1.00305	25	0.37614	138	2.22584	gi|913306157|ref|XP_013183496.1| PREDICTED: uncharacterized protein LOC106129472 [Amyelois transitella]
chr37.274	-1.27152	0.0318004	GWHABGR00000031	8552577	8579074	-	1887	82	2.96931	31	1.11437	56	1.96112	35	1.25847	6	0.235449	14	0.587376	12	0.45964	63	2.2437	13	0.480545	0	0	46	1.84327	82	3.01491	86	3.02066	29	1.1243	18	0.638517	23	0.874649	gi|913307298|ref|XP_013184126.1| PREDICTED: radixin [Amyelois transitella]
chr12.214	-1.25216	0.0393162	GWHABGR00000001	29831157	29865300	+	1194	15	1.83684	8	0.972511	7	0.828995	7	0.851158	2	0.265408	3	0.425645	6	0.777186	6	0.722624	8	1.00004	6	0.748435	11	1.4906	11	1.3677	14	1.66291	7	0.917743	11	1.31956	2	0.257202	gi|827561337|ref|XP_012551471.1| PREDICTED: protein tramtrack, beta isoform-like isoform X1 [Bombyx mori]
chr3.407	-1.22118	0.0251641	GWHABGR00000022	13005840	13027175	-	1893	55	2.83421	17	0.869649	27	1.34558	9	0.460517	13	0.725969	13	0.776175	7	0.38156	9	0.456136	2	0.105208	2	0.104984	25	1.42561	2	0.104645	15	0.749761	15	0.827571	3	0.151443	11	0.595288	gi|913317699|ref|XP_013189847.1| PREDICTED: ATP-dependent RNA helicase abstrakt [Amyelois transitella]
chr23.397	-1.21384	0.0358233	GWHABGR00000016	12638539	12693987	-	2511	33	0.898009	30	0.810426	64	1.68431	70	1.89146	26	0.766734	11	0.346821	23	0.662048	38	1.01703	20	0.555579	7	0.194039	80	2.40906	33	0.911801	18	0.475117	11	0.320482	45	1.1996	26	0.743027	gi|512922635|ref|XP_004930164.1| PREDICTED: C-Maf-inducing protein [Bombyx mori]
chr4.207	-1.19654	0.00431417	GWHABGR00000033	12157924	12179656	+	1152	192	21.0247	270	29.3507	159	16.8384	96	10.4384	61	7.23875	126	15.9862	91	10.5406	62	6.67733	49	5.4774	36	4.01564	66	7.99766	64	7.11587	70	7.43513	35	4.10337	44	4.71998	32	3.67996	gi|114053233|ref|NP_001040290.1| aldehyde dehydrogenase isoform 2 [Bombyx mori] &gt;gi|87248651|gb|ABD36378.1| aldehyde dehydrogenase [Bombyx mori]
chr13.539	-1.16005	0.00638746	GWHABGR00000001	29831157	29865300	+	1194	179	18.6166	177	18.2745	155	15.5903	70	7.22901	37	4.17018	127	15.3038	57	6.27072	54	5.52362	33	3.50357	1	0.105943	40	4.60361	33	3.48483	76	7.66696	22	2.44971	29	2.95464	24	2.62134	gi|827561337|ref|XP_012551471.1| PREDICTED: protein tramtrack, beta isoform-like isoform X1 [Bombyx mori]
chr4.22	-1.14795	0.0214758	GWHABGR00000033	12157924	12179656	+	1152	514	24.7511	1096	52.3922	440	20.4908	269	12.8622	150	7.82757	470	26.2226	304	15.4846	287	13.5924	237	11.6501	59	2.89405	353	18.8103	283	13.8368	428	19.9911	192	9.89865	279	13.1612	210	10.6198	gi|114053233|ref|NP_001040290.1| aldehyde dehydrogenase isoform 2 [Bombyx mori] &gt;gi|87248651|gb|ABD36378.1| aldehyde dehydrogenase [Bombyx mori]
chr14.298	-1.14516	0.0191205	GWHABGR00000001	29831157	29865300	+	1194	26	3.79613	7	1.01459	20	2.82405	15	2.17466	5	0.79112	6	1.015	12	1.85329	10	1.43598	5	0.745224	29	4.3131	30	4.84707	30	4.44742	37	5.24	22	3.43902	18	2.57453	10	1.53332	gi|827561337|ref|XP_012551471.1| PREDICTED: protein tramtrack, beta isoform-like isoform X1 [Bombyx mori]
chr6.389	-1.14122	0.0339619	GWHABGR00000044	10543275	10544316	-	498	34	1.25716	9	0.330354	23	0.822458	9	0.330436	7	0.280488	11	0.471249	4	0.156447	11	0.400024	3	0.113235	0	0	23	0.941087	7	0.262802	4	0.143461	18	0.71257	6	0.217331	9	0.349477	-
chr24.299	-1.13589	0.0401673	GWHABGR00000017	9633893	9634414	+	522	455	59.5599	712	92.5227	271	34.3073	181	23.5263	102	14.4693	391	59.3016	214	29.6313	115	14.8055	83	11.091	76	10.134	140	20.2797	185	24.5886	198	25.1403	144	20.1813	142	18.2092	78	10.7226	gi|914572260|gb|KOB75173.1| Mesencephalic astrocyte-derived neurotrophic factor [Operophtera brumata]
chr13.31	-1.13282	0.0436601	GWHABGR00000001	29831157	29865300	+	1194	50	7.69485	17	2.5972	50	7.44175	10	1.52814	18	3.00198	9	1.60479	8	1.30231	17	2.57313	21	3.29913	11	1.72443	51	8.68542	43	6.71921	27	4.03047	17	2.80107	12	1.80913	24	3.87888	gi|827561337|ref|XP_012551471.1| PREDICTED: protein tramtrack, beta isoform-like isoform X1 [Bombyx mori]
chr37.73	-1.13045	0.0101833	GWHABGR00000031	12394096	12410946	-	972	32	1.24166	17	0.654829	21	0.78804	21	0.809108	11	0.462542	11	0.494531	8	0.328351	14	0.534274	4	0.15844	4	0.158102	24	1.03052	14	0.551571	23	0.865653	44	1.82789	6	0.228068	6	0.244495	gi|512917226|ref|XP_004928836.1| PREDICTED: uncharacterized protein LOC101741307 [Bombyx mori]
chr9.235	-1.12085	0.0148512	GWHABGR00000044	10543275	10544316	-	498	38	2.5683	12	0.805135	20	1.30727	17	1.14089	6	0.439459	7	0.548159	19	1.35835	11	0.731202	13	0.896923	2	0.137694	18	1.34625	36	2.4705	21	1.37671	16	1.15778	16	1.05935	13	0.92272	-
chr25.66	-1.10898	0.0246572	GWHABGR00000018	13409163	13415520	-	693	833	21.2702	1428	36.1977	478	11.804	325	8.24031	213	5.89402	586	17.3369	448	12.1004	373	9.36738	232	6.04734	78	2.02883	396	11.1896	591	15.3227	587	14.5388	400	10.9353	335	8.37974	290	7.7766	gi|512915321|ref|XP_004928361.1| PREDICTED: iron/zinc purple acid phosphatase-like protein [Bombyx mori]
chr9.117	-1.10644	0.0177961	GWHABGR00000044	10543275	10544316	-	498	20	4.79511	26	6.18824	38	8.81103	15	3.57102	10	2.5982	16	4.44462	15	3.80412	8	1.88643	15	3.67121	8	1.95381	26	6.89814	17	4.13844	23	5.34882	16	4.10707	15	3.52305	5	1.25893	-
chr27.127	-1.10094	0.00152948	GWHABGR00000020	452649	455624	-	357	2610	116.108	2787	123.079	1783	76.7093	1410	62.2837	745	35.9156	1564	80.6131	1217	57.2674	850	37.1898	416	18.8914	192	8.70056	781	38.4471	892	40.2909	932	40.2161	611	29.101	903	39.3522	587	27.4236	-
group27_2_3.3	-1.0423	0.0259496	GWHABGR00000166	24	431	-	408	0	0	0	0	0	0	0	0	0	0	0	0	0	0	0	0	0	0	0	0	0	0	0	0	0	0	0	0	0	0	0	0	gi|914562467|gb|KOB68733.1| Histone-lysine N-methyltransferase SETD1B [Operophtera brumata]
chr27.102	-1.04131	0.0111728	GWHABGR00000020	13579	20792	+	471	325	4.5864	137	1.91926	488	6.66014	114	1.59745	99	1.51401	143	2.33814	77	1.14941	179	2.48441	44	0.633856	5	0.0718757	303	4.73175	360	5.15835	270	3.69585	110	1.66198	29	0.400908	114	1.6895	gi|913306157|ref|XP_013183496.1| PREDICTED: uncharacterized protein LOC106129472 [Amyelois transitella]
chr17.153	-1.02798	0.018464	GWHABGR00000001	29831157	29865300	+	1194	1038	67.9376	894	58.0866	668	42.2828	314	20.4068	144	10.2136	682	51.7183	435	30.116	282	18.1528	208	13.8971	177	11.8008	311	22.5249	358	23.7911	416	26.41	357	25.0164	250	16.0292	195	13.4033	gi|827561337|ref|XP_012551471.1| PREDICTED: protein tramtrack, beta isoform-like isoform X1 [Bombyx mori]
chr2.682	-1.02305	0.00153597	GWHABGR00000011	13764135	13779951	-	1218	89	23.0356	71	18.2429	56	14.0176	34	8.73819	15	4.20732	31	9.29646	40	10.9513	50	12.728	20	5.28432	72	18.983	20	5.72835	94	24.7034	53	13.306	31	8.59043	47	11.917	9	2.44634	gi|827545438|ref|XP_012545261.1| PREDICTED: glutamate receptor ionotropic, delta-2-like [Bombyx mori]
chr1.154	-1.00969	0.0417833	GWHABGR00000001	5513184	5513480	+	297	59	13.574	33	7.53696	37	8.23253	31	7.08193	25	6.23307	19	5.06474	8	1.94689	27	6.10946	0	0	5	1.17179	43	10.9475	17	3.97123	17	3.79374	18	4.43377	7	1.57766	16	3.86582	gi|827555182|ref|XP_012549084.1| PREDICTED: LOW QUALITY PROTEIN: uncharacterized protein LOC101737027 [Bombyx mori]
chr21.85	-1.00649	0.0463108	GWHABGR00000014	13752984	13758491	-	729	39	6.0842	65	10.0665	61	9.20331	73	11.3082	34	5.74808	18	3.25356	50	8.25095	38	5.83049	14	2.22955	7	1.1124	10	1.72635	22	3.48483	18	2.72379	17	2.83944	15	2.29239	34	5.57035	gi|943962085|ref|XP_014363466.1| PREDICTED: kelch domain-containing protein 3 [Papilio machaon] &gt;gi|930670386|gb|KPJ11202.1| Kelch domain-containing protein 3 [Papilio machaon]
chr38.224	-1.00002	0.0191036	GWHABGR00000032	8898177	8902691	+	999	1066	72.913	1479	100.425	982	64.9582	583	39.5958	330	24.4606	958	75.9207	606	43.8445	371	24.9577	276	19.2711	40	2.78697	383	28.9893	551	38.2665	596	39.5418	281	20.5778	385	25.7969	257	18.4606	gi|768440586|ref|XP_011561974.1| PREDICTED: caldesmon-like [Plutella xylostella]
Note: Yellow highlighted genes were DEGs in transcriptional response to coumaphos treatment.

## Sheet: 24h_DEGs_up (121)
Table S3.C The up-regulated differentially expressed genes betwwen 24h after coumaphos treatment and the control.
Gene ID	log2(FoldChange)	Pvalue	Chromosome	Start Site	End Site	Direction	Length	3h_CK1:read count	3h_CK1:fpkm	3h_CK2:read count	3h_CK2:fpkm	3h_CK3:read count	3h_CK3:fpkm	3h_CK4:read count	3h_CK4:fpkm	3h_T1:read count	3h_T1:fpkm	3h_T2:read count	3h_T2:fpkm	3h_T3:read count	3h_T3:fpkm	3h_T4:read count	3h_T4:fpkm	24h_CK1:read count	24h_CK1:fpkm	24h_CK2:read count	24h_CK2:fpkm	24h_CK3:read count	24h_CK3:fpkm	24h_CK4:read count	24h_CK4:fpkm	24h_T1:read count	24h_T1:fpkm	24h_T2:read count	24h_T2:fpkm	24h_T3:read count	24h_T3:fpkm	24h_T4:read count	24h_T4:fpkm	NR
chr27.207	1.00803	0.0314452	GWHABGR00000020	569232	587506	+	888	171	14.163	38	3.12441	99	7.92993	68	5.59244	44	3.94927	130	12.4753	193	16.9087	148	12.056	36	3.04377	12	1.01243	171	15.6728	188	15.8102	331	26.5919	234	20.7501	199	16.1462	81	7.04545	gi|910347182|ref|XP_013177516.1| PREDICTED: phospholipid scramblase 1-like [Papilio xuthus] &gt;gi|910347184|ref|XP_013177518.1| PREDICTED: phospholipid scramblase 1-like [Papilio xuthus] &gt;gi|910347186|ref|XP_013177519.1| PREDICTED: phospholipid scramblase 1-like [Papilio xuthus] &gt;gi|910347188|ref|XP_013177520.1| PREDICTED: phospholipid scramblase 1-like [Papilio xuthus] &gt;gi|910347190|re…
chr16.294	1.02707	0.018448	GWHABGR00000001	29831157	29865300	+	1194	14	0.487576	13	0.449452	26	0.875714	29	1.00287	24	0.905796	27	1.08949	17	0.626265	36	1.2331	17	0.604384	7	0.248334	37	1.42596	58	2.05098	62	2.09444	68	2.53552	61	2.08115	51	1.8653	gi|827561337|ref|XP_012551471.1| PREDICTED: protein tramtrack, beta isoform-like isoform X1 [Bombyx mori]
chr14.339	1.07933	0.00476624	GWHABGR00000001	29831157	29865300	+	1194	374	24.9079	131	8.66089	201	12.946	54	3.57102	107	7.72244	308	23.7664	347	24.445	455	29.803	59	4.01114	58	3.93475	229	16.8769	382	25.8315	795	51.3564	473	33.7265	268	17.4848	175	12.2396	gi|827561337|ref|XP_012551471.1| PREDICTED: protein tramtrack, beta isoform-like isoform X1 [Bombyx mori]
chr7.498	1.08427	0.0409226	GWHABGR00000044	10543275	10544316	-	498	286	9.97573	23	0.796401	73	2.4625	5	0.173174	16	0.604789	52	2.1015	95	3.50507	113	3.8765	19	0.676522	26	0.923796	49	1.89132	151	5.3478	325	10.9957	50	1.86721	131	4.47619	84	3.07697	-
chr10.22	1.09222	0.0456391	GWHABGR00000001	29831157	29865300	+	1194	211	8.96623	24	1.01243	29	1.19179	19	0.801704	29	1.33546	47	2.31405	121	5.43885	140	5.8511	23	0.997711	8	0.346291	31	1.45774	147	6.34255	250	10.3046	110	5.00454	84	3.49676	39	1.74043	gi|827561337|ref|XP_012551471.1| PREDICTED: protein tramtrack, beta isoform-like isoform X1 [Bombyx mori]
chr2.435	1.11752	0.0240563	GWHABGR00000011	13764135	13779951	-	1218	24	3.62015	9	1.34767	15	2.18817	7	1.04845	3	0.49039	12	2.09722	25	3.98887	26	3.85719	3	0.46194	4	0.614609	10	1.66919	18	2.75681	31	4.53564	20	3.2299	22	3.25085	13	2.05932	gi|827545438|ref|XP_012545261.1| PREDICTED: glutamate receptor ionotropic, delta-2-like [Bombyx mori]
chr16.295	1.1195	0.0369013	GWHABGR00000001	29831157	29865300	+	1194	7	0.375147	2	0.106404	8	0.414637	7	0.372507	18	1.0454	5	0.31047	3	0.170067	10	0.527091	6	0.328249	3	0.163775	9	0.533748	14	0.761817	23	1.19562	15	0.860673	24	1.26001	16	0.900508	gi|827561337|ref|XP_012551471.1| PREDICTED: protein tramtrack, beta isoform-like isoform X1 [Bombyx mori]
chr38.234	1.1481	0.0442528	GWHABGR00000032	9127151	9130431	+	1041	13	0.853308	8	0.521288	9	0.571321	15	0.977658	3	0.213397	7	0.532362	7	0.486021	20	1.29114	6	0.402035	0	0	12	0.871634	17	1.133	39	2.48307	19	1.33524	22	1.41463	9	0.620397	gi|357626903|gb|EHJ76802.1| hypothetical protein KGM_01007 [Danaus plexippus]
chr20.93	1.16808	0.00679439	GWHABGR00000013	13579883	13583942	-	312	287	21.7174	112	8.41335	178	13.0263	45	3.3812	111	9.10235	350	30.686	270	21.6115	325	24.1875	83	6.4114	32	2.4666	241	20.1806	382	29.35	951	69.802	446	36.133	284	21.0524	168	13.3506	gi|512892414|ref|XP_004922925.1| PREDICTED: 2-oxoisovalerate dehydrogenase subunit beta, mitochondrial [Bombyx mori]
chr37.184	1.19137	0.00701822	GWHABGR00000031	703256	704890	+	1635	78	1.51845	36	0.695719	61	1.14845	25	0.483258	35	0.738379	72	1.624	152	3.13	64	1.22537	25	0.496816	7	0.138812	47	1.0125	83	1.6406	151	2.85131	82	1.70909	69	1.31587	76	1.55376	gi|914552286|gb|KOB64170.1| Uncharacterized protein OBRU01_24464 [Operophtera brumata]
chr7.683	1.20462	0.0386576	GWHABGR00000044	10543275	10544316	-	498	18	0.472329	21	0.547037	18	0.456793	12	0.31267	6	0.170619	5	0.152016	37	1.027	11	0.283888	7	0.187508	7	0.187109	14	0.406528	20	0.532871	47	1.19628	52	1.4609	11	0.282764	21	0.578704	-
chr28.212	1.21108	0.0320468	GWHABGR00000021	7424200	7428418	-	435	71	11.1528	54	8.4206	53	8.05146	26	4.05537	32	5.44727	45	8.18999	105	17.4465	62	9.57851	8	1.28281	4	0.640041	58	10.0819	25	3.98734	99	15.0842	34	5.71804	76	11.6949	32	5.27884	gi|914566971|gb|KOB71391.1| putative ly-6/neurotoxin superfamily member 1 [Operophtera brumata]
chr36.272	1.22676	0.0230603	GWHABGR00000030	8205117	8239474	+	1647	227	9.41771	169	6.96036	377	15.1264	168	6.92089	149	6.69901	693	33.3119	876	38.4431	321	13.0981	71	3.00696	8	0.338091	164	7.52929	244	10.2785	458	18.4309	226	10.0386	423	17.1917	108	4.70552	gi|768436951|ref|XP_011559992.1| PREDICTED: ATP-binding cassette sub-family G member 4 [Plutella xylostella]
chr38.112	1.23056	0.00273563	GWHABGR00000032	4522708	4524272	+	468	33	4.81816	13	1.88424	30	4.23607	7	1.01484	17	2.68981	23	3.89083	30	4.63323	35	5.02595	13	1.93758	8	1.18982	39	6.30119	42	6.22639	141	19.9686	73	11.4113	42	6.00725	32	4.90661	gi|512937050|ref|XP_004933670.1| PREDICTED: FAD-linked sulfhydryl oxidase ALR [Bombyx mori]
chr27.208	1.27788	0.0148142	GWHABGR00000020	569232	587506	+	888	71	6.62766	30	2.78003	62	5.59717	21	1.9465	24	2.42783	56	6.05671	109	10.7628	66	6.05938	7	0.667037	9	0.855793	77	7.95396	99	9.38333	189	17.113	131	13.0923	96	8.77874	50	4.90159	gi|910347182|ref|XP_013177516.1| PREDICTED: phospholipid scramblase 1-like [Papilio xuthus] &gt;gi|910347184|ref|XP_013177518.1| PREDICTED: phospholipid scramblase 1-like [Papilio xuthus] &gt;gi|910347186|ref|XP_013177519.1| PREDICTED: phospholipid scramblase 1-like [Papilio xuthus] &gt;gi|910347188|ref|XP_013177520.1| PREDICTED: phospholipid scramblase 1-like [Papilio xuthus] &gt;gi|910347190|re…
chr38.261	1.28462	0.00233894	GWHABGR00000032	9651024	9653869	+	900	36	2.73321	65	4.89902	37	2.71674	29	2.18626	11	0.905041	38	3.34273	61	4.89886	70	5.22698	16	1.24005	11	0.850721	28	2.35244	29	2.23557	81	5.9651	100	8.12858	52	3.86752	26	2.07304	gi|512934172|ref|XP_004932969.1| PREDICTED: ATP-dependent RNA helicase dbp2 [Bombyx mori]
chr13.225	1.28901	0.00118063	GWHABGR00000001	29831157	29865300	+	1194	187	7.49869	63	2.5079	152	5.89471	66	2.62797	56	2.43353	179	8.31655	232	9.84071	146	5.75809	49	2.00581	12	0.490172	115	5.10308	134	5.45592	261	10.1519	256	10.9908	239	9.38859	80	3.36898	gi|827561337|ref|XP_012551471.1| PREDICTED: protein tramtrack, beta isoform-like isoform X1 [Bombyx mori]
chr17.41	1.31804	0.0108615	GWHABGR00000009	12189075	12190100	+	1026	305	4.04125	148	1.94672	292	3.74174	147	1.93404	193	2.77127	177	2.71729	162	2.27052	223	2.90605	173	2.33998	30	0.404912	185	2.71255	510	6.86129	695	8.93229	339	4.80906	740	9.6052	437	6.08082	gi|914564130|gb|KOB69680.1| Uncharacterized protein OBRU01_16463 [Operophtera brumata]
chr9.228	1.33092	0.0485854	GWHABGR00000044	10543275	10544316	-	498	13	2.64373	2	0.403766	5	0.983374	0	0	11	2.42422	6	1.41375	6	1.29068	11	2.20013	4	0.830393	0	0	11	2.47547	13	2.68434	36	7.10131	11	2.39503	29	5.77738	6	1.28141	-
chr7.97	1.33206	0.035604	GWHABGR00000044	10543275	10544316	-	498	33	0.632156	113	2.14889	22	0.407575	25	0.475536	23	0.477467	27	0.599267	177	3.58656	61	1.14927	27	0.527987	4	0.0780538	32	0.678345	63	1.22538	215	3.99494	77	1.57923	23	0.431615	55	1.10646	-
chr17.148	1.35026	0.00565454	GWHABGR00000001	29831157	29865300	+	1194	15	0.436336	15	0.433159	13	0.36572	10	0.288844	4	0.126094	23	0.775184	15	0.461547	42	1.20161	6	0.178169	12	0.355578	14	0.45066	20	0.590718	83	2.34191	52	1.61949	37	1.05436	14	0.427684	gi|827561337|ref|XP_012551471.1| PREDICTED: protein tramtrack, beta isoform-like isoform X1 [Bombyx mori]
chr44.134	1.36521	0.00410556	GWHABGR00000039	145731	178097	+	1587	311	5.62188	91	1.63301	158	2.76219	142	2.54884	180	3.52613	304	6.3671	187	3.57567	255	4.53361	128	2.36201	25	0.460347	233	4.66088	206	3.78101	400	7.01364	313	6.05773	613	10.8553	297	5.63823	gi|827559088|ref|XP_012550603.1| PREDICTED: LOW QUALITY PROTEIN: dihydrolipoyllysine-residue acetyltransferase component of pyruvate dehydrogenase complex, mitochondrial [Bombyx mori]
chr7.309	1.3798	0.0298627	GWHABGR00000044	10543275	10544316	-	498	30	0.422836	7	0.0979431	32	0.43619	14	0.195935	7	0.106919	24	0.39193	30	0.447267	48	0.665387	3	0.043164	2	0.0287147	10	0.15597	25	0.357775	35	0.478498	15	0.226353	51	0.704173	10	0.148018	-
chr7.630	1.39509	0.00291394	GWHABGR00000044	10543275	10544316	-	498	483	71.9031	291	43.005	740	106.539	174	25.7207	123	19.8432	565	97.4531	1059	166.76	817	119.62	194	29.4817	276	41.8537	266	43.82	316	47.7647	1294	186.852	834	132.926	972	141.751	788	123.195	-
chr7.199	1.40158	0.0111676	GWHABGR00000044	10543275	10544316	-	498	14	2.18407	6	0.929214	17	2.56486	6	0.929445	10	1.69061	12	2.16904	11	1.81521	14	2.14808	6	0.95552	1	0.158914	13	2.24426	8	1.26721	39	5.90154	18	3.00646	23	3.515	11	1.80217	-
chr5.114	1.41436	0.0178087	GWHABGR00000044	10543275	10544316	-	498	34	0.971656	2	0.05674	13	0.359296	2	0.056754	6	0.185819	29	0.960237	29	0.87665	33	0.927534	3	0.0875194	3	0.0873331	19	0.600866	49	1.42184	107	2.96606	41	1.25447	34	0.951856	22	0.660269	-
chr12.5	1.42992	0.0489903	GWHABGR00000001	29831157	29865300	+	1194	37	1.47332	17	0.672002	52	2.00251	13	0.514011	11	0.474672	5	0.230681	44	1.85329	30	1.1749	9	0.365837	1	0.040562	30	1.32193	11	0.444742	43	1.66083	12	0.511589	63	2.45751	28	1.1709	gi|827561337|ref|XP_012551471.1| PREDICTED: protein tramtrack, beta isoform-like isoform X1 [Bombyx mori]
chr9.5	1.46464	0.0409003	GWHABGR00000044	10543275	10544316	-	498	592	21.2344	56	1.99403	57	1.97728	131	4.66576	238	9.25125	93	3.86499	88	3.33884	180	6.34999	23	0.842162	14	0.511529	87	3.45325	101	3.6784	384	13.3602	316	12.1353	31	1.08928	25	0.941722	-
chr7.444	1.46598	0.00463752	GWHABGR00000044	10543275	10544316	-	498	24	2.3461	2	0.194085	19	1.79624	7	0.679465	2	0.211871	24	2.71828	44	4.54971	35	3.36501	8	0.798317	2	0.199154	12	1.2981	24	2.38214	63	5.97363	18	1.88388	47	4.50083	19	1.95054	-
chr36.107	1.50348	0.00408972	GWHABGR00000030	14854	15618	-	657	29	1.10088	40	1.50739	71	2.6066	50	1.88471	19	0.781627	42	1.8473	67	2.69036	20	0.746712	12	0.46502	3	0.116007	35	1.47028	45	1.73449	49	1.80426	68	2.76372	100	3.71877	44	1.75411	gi|914566399|gb|KOB71083.1| Serine protease 20, partial [Operophtera brumata]
chr3.660	1.52096	0.0288005	GWHABGR00000022	13005840	13027175	-	1893	19	0.413332	29	0.62628	3	0.0631163	1	0.0216012	1	0.0235749	15	0.37808	37	0.851416	35	0.748851	2	0.0444145	3	0.0664799	41	0.987006	14	0.309238	107	2.25783	38	0.88506	49	1.04424	12	0.274152	gi|913317699|ref|XP_013189847.1| PREDICTED: ATP-dependent RNA helicase abstrakt [Amyelois transitella]
chr9.2	1.54695	0.0104461	GWHABGR00000044	10543275	10544316	-	498	85	10.2435	41	4.905	52	6.0605	32	3.82925	84	10.9702	74	10.3326	73	9.30567	60	7.11154	18	2.21438	58	7.12003	45	6.00113	66	8.07595	397	46.4069	289	37.2883	82	9.68061	89	11.2638	-
chr17.119	1.55109	0.0477025	GWHABGR00000001	29831157	29865300	+	1194	14	0.672731	43	2.0512	28	1.30121	13	0.620283	13	0.676958	10	0.55675	75	3.81215	51	2.41027	13	0.637686	1	0.0489483	46	2.44603	15	0.731854	41	1.91099	45	2.3151	149	7.01389	15	0.756954	gi|827561337|ref|XP_012551471.1| PREDICTED: protein tramtrack, beta isoform-like isoform X1 [Bombyx mori]
chr45.322	1.60946	0.0265888	GWHABGR00000040	9587136	9587852	-	717	9	0.857702	8	0.756849	22	2.02764	7	0.662407	10	1.03276	8	0.883346	12	1.20968	14	1.31221	3	0.291854	1	0.0970773	4	0.421837	14	1.3547	10	0.924392	18	1.83658	22	2.05388	14	1.40116	gi|930658659|gb|KPJ00862.1| hypothetical protein RR46_07701 [Papilio xuthus]
chr45.168	1.67959	0.000634214	GWHABGR00000040	5703262	5703999	-	738	2010	186.103	696	63.9722	4081	365.425	625	57.4606	2121	212.815	1642	176.148	1304	127.711	3212	292.492	200	18.9032	221	20.8436	1061	108.708	532	50.0136	3954	355.104	682	67.606	2480	224.94	966	93.9288	gi|753220822|gb|AJI02615.1| microvitellogenin [Antheraea pernyi]
chr44.225	1.74614	0.00499863	GWHABGR00000039	7027465	7044681	-	762	29	2.6005	34	3.02665	11	0.95395	13	1.15754	18	1.74918	16	1.66236	65	6.16547	52	4.5861	6	0.549236	5	0.456722	19	1.8854	13	1.18364	31	2.69638	42	4.03229	94	8.25743	11	1.03589	gi|930657466|gb|KPI99770.1| hypothetical protein RR46_04744 [Papilio xuthus]
chr38.236	1.77744	0.00594621	GWHABGR00000032	9146609	9151326	-	666	3	0.307794	11	1.12036	8	0.793787	2	0.203752	6	0.667107	3	0.356621	10	1.08526	16	1.61451	8	0.837874	5	0.522556	5	0.567675	6	0.625043	47	4.67734	37	4.06429	39	3.91979	6	0.64648	gi|827558956|ref|XP_012550547.1| PREDICTED: dynein intermediate chain 3, ciliary [Bombyx mori]
chr8.68	1.83212	0.0359325	GWHABGR00000044	10543275	10544316	-	498	4	0.15059	38	1.42019	17	0.618957	13	0.485974	9	0.367184	7	0.305338	61	2.42919	20	0.740541	13	0.499608	0	0	16	0.666572	8	0.305806	42	1.53373	43	1.7332	90	3.31923	4	0.158147	-
chr11.341	1.90613	0.0184074	GWHABGR00000001	29831157	29865300	+	1194	3	0.392703	1	0.129948	9	1.13936	12	1.55976	0	0	21	3.185	6	0.830785	6	0.772461	0	0	1	0.133342	7	1.01398	13	1.72785	23	2.92033	8	1.12118	23	2.94937	17	2.33699	gi|827561337|ref|XP_012551471.1| PREDICTED: protein tramtrack, beta isoform-like isoform X1 [Bombyx mori]
chr7.79	2.00225	0.037587	GWHABGR00000044	10543275	10544316	-	498	3	0.033594	8	0.0889317	2	0.0216594	2	0.0222384	8	0.0970814	12	0.155693	2	0.02369	3	0.0330403	1	0.0114312	0	0	4	0.0495669	9	0.10233	21	0.228098	18	0.215803	2	0.0219397	11	0.129359	-
chr3.280	2.0455	0.0296048	GWHABGR00000022	13005840	13027175	-	1893	19	0.411367	42	0.902716	14	0.293143	9	0.193487	16	0.375406	11	0.275941	31	0.709958	43	0.915645	2	0.0442034	6	0.132328	7	0.167712	6	0.131901	8	0.168007	30	0.695411	84	1.78162	3	0.0682122	gi|913317699|ref|XP_013189847.1| PREDICTED: ATP-dependent RNA helicase abstrakt [Amyelois transitella]
chr22.289	2.05786	0.0117561	GWHABGR00000015	9443688	9444614	-	927	7	0.515978	1	0.0731744	11	0.784153	16	1.17108	0	0	42	3.58698	11	0.857672	6	0.434978	2	0.150492	1	0.0750857	9	0.734119	10	0.748433	40	2.85993	5	0.394591	15	1.08314	27	2.09007	gi|913314966|ref|XP_013188339.1| PREDICTED: uncharacterized protein LOC106133235 [Amyelois transitella]
chr5.370	2.05852	0.0200948	GWHABGR00000044	10543275	10544316	-	498	11	0.463971	23	0.963056	11	0.44871	0	0	2	0.0914183	5	0.244351	39	1.74003	21	0.871164	2	0.0861148	1	0.0429657	11	0.51343	7	0.299789	17	0.695519	19	0.858017	64	2.64446	2	0.0885917	-
chr4.521	2.09137	0.00247697	GWHABGR00000033	12157924	12179656	+	1152	26	1.71651	258	16.909	678	43.289	81	5.30996	135	9.65854	177	13.5392	253	17.668	214	13.8953	21	1.41528	3	0.201752	78	5.69847	35	2.34618	101	6.46779	130	9.18883	365	23.6061	45	3.11997	gi|114053233|ref|NP_001040290.1| aldehyde dehydrogenase isoform 2 [Bombyx mori] &gt;gi|87248651|gb|ABD36378.1| aldehyde dehydrogenase [Bombyx mori]
chr30.39	2.09407	0.0349908	GWHABGR00000024	12901119	12915356	-	759	4	0.09807	4	0.0973558	12	0.284533	3	0.0730349	5	0.132847	5	0.142034	15	0.389011	9	0.217021	0	0	0	0	5	0.135655	5	0.12447	9	0.214033	7	0.183746	23	0.552412	4	0.102991	gi|913318569|ref|XP_013190321.1| PREDICTED: acidic leucine-rich nuclear phosphoprotein 32 family member A isoform X1 [Amyelois transitella]
chr29.322	2.14184	0.0167758	GWHABGR00000022	8968005	8992454	-	1836	7	0.260519	4	0.147783	17	0.611877	69	2.5499	15	0.604974	3	0.129363	264	10.393	275	10.066	24	0.911804	4	0.151644	18	0.741316	4	0.151154	72	2.59917	10	0.39846	141	5.14066	73	2.85317	gi|512889496|ref|XP_004922292.1| PREDICTED: lachesin-like isoform X2 [Bombyx mori]
chr12.67	2.14814	0.0101777	GWHABGR00000001	29831157	29865300	+	1194	8	0.364428	9	0.406996	74	3.26008	7	0.316631	35	1.72781	119	6.28081	71	3.42117	22	0.98566	9	0.418518	14	0.649642	19	0.957781	11	0.508785	304	13.4325	6	0.292629	77	3.43615	37	1.77006	gi|827561337|ref|XP_012551471.1| PREDICTED: protein tramtrack, beta isoform-like isoform X1 [Bombyx mori]
chr35.158	2.1524	0.0259	GWHABGR00000029	4603526	4606862	+	294	7	1.62691	1	0.230723	6	1.34863	4	0.923122	2	0.503734	2	0.538571	11	2.70429	1	0.228585	1	0.237255	2	0.4735	5	1.28596	1	0.235986	10	2.25438	4	0.995337	30	6.8304	7	1.70855	gi|827558239|ref|XP_012550288.1| PREDICTED: tight junction protein ZO-1 isoform X5 [Bombyx mori]
chr3.91	2.16985	0.0362629	GWHABGR00000022	13005840	13027175	-	1893	2	0.0527851	9	0.235803	7	0.178671	3	0.0786205	7	0.200209	4	0.122317	58	1.61921	24	0.622981	0	0	1	0.0268847	8	0.233648	4	0.107192	4	0.102401	23	0.64991	32	0.827351	3	0.0831509	gi|913317699|ref|XP_013189847.1| PREDICTED: ATP-dependent RNA helicase abstrakt [Amyelois transitella]
chr9.3	2.19128	0.00382216	GWHABGR00000044	10543275	10544316	-	498	3079	97.6736	620	19.5247	1031	31.6301	332	10.4578	993	34.1367	2875	105.67	1230	41.2731	3018	94.1606	174	5.63464	395	12.764	593	20.8167	2978	95.9206	8621	265.269	9927	337.155	938	29.1494	965	32.1484	-
chr34.314	2.28297	0.0328769	GWHABGR00000028	9958480	9964168	+	495	249	34.3722	2	0.274071	45	6.00752	0	0	3	0.448781	35	5.59787	16	2.33627	26	3.52991	0	0	2	0.28123	77	11.7622	14	1.96226	314	42.0436	116	17.1439	100	13.5228	7	1.01478	gi|290560764|ref|NP_001166705.1| cuticular protein RR-1 motif 52 [Bombyx mori] &gt;gi|223671206|tpd|FAA00555.1| TPA: putative cuticle protein [Bombyx mori]
chr45.187	2.34902	0.00089529	GWHABGR00000040	5956245	5956960	-	627	7	0.762858	8	0.865488	77	8.11543	1	0.108213	60	7.08601	9	1.13641	10	1.15276	66	7.07411	1	0.111249	12	1.33214	14	1.68836	12	1.32784	144	15.2219	22	2.56692	95	10.1421	33	3.7768	gi|753220822|gb|AJI02615.1| microvitellogenin [Antheraea pernyi]
chr12.434	2.54477	0.011602	GWHABGR00000001	29831157	29865300	+	1194	1	0.079639	1	0.079059	28	2.15655	1	0.0790786	7	0.604128	32	2.95272	3	0.252721	34	2.6631	0	0	0	0	1	0.0881285	23	1.85983	35	2.70368	27	2.30215	31	2.4185	18	1.50544	gi|827561337|ref|XP_012551471.1| PREDICTED: protein tramtrack, beta isoform-like isoform X1 [Bombyx mori]
chr18.271	2.54537	0.00318143	GWHABGR00000010	8543386	8557048	+	678	21	2.11642	144	14.4069	49	4.77589	3	0.300219	10	1.09217	44	5.13787	180	19.1889	144	14.2734	8	0.823044	20	2.05323	53	5.91085	35	3.58155	65	6.35417	266	28.7018	537	53.0172	10	1.0584	gi|913329677|ref|XP_013196325.1| PREDICTED: calcyphosin-like protein isoform X2 [Amyelois transitella]
chr18.238	2.61614	0.000258566	GWHABGR00000010	7091887	7093791	-	1905	39	1.39889	2	0.0712154	20	0.693782	14	0.498631	78	3.03192	71	2.95069	38	1.44177	43	1.51694	9	0.329542	9	0.32884	13	0.516003	13	0.473458	351	12.212	77	2.95701	46	1.61635	12	0.452027	gi|943456515|gb|ALL42052.1| heat shock protein 70-2 [Antheraea pernyi]
chr16.281	2.641	0.045624	GWHABGR00000001	29831157	29865300	+	1194	1	0.0199972	0	0	1	0.0193394	0	0	2	0.0433414	2	0.0463388	2	0.0423051	7	0.137673	0	0	0	0	1	0.0221288	5	0.101521	14	0.271555	1	0.0214098	22	0.430973	2	0.0420013	gi|827561337|ref|XP_012551471.1| PREDICTED: protein tramtrack, beta isoform-like isoform X1 [Bombyx mori]
chr23.333	2.69164	0.012273	GWHABGR00000016	10492639	10493364	+	726	4	0.376475	201	18.7801	4	0.364092	1	0.0934565	10	1.01996	2	0.218099	412	41.0174	207	19.1615	3	0.288235	17	1.62986	8	0.833215	94	8.98306	87	7.94251	249	25.0911	534	49.2353	2	0.197684	gi|575771781|ref|NP_001276564.1| alpha-crystallin B chain-like precursor [Bombyx mori] &gt;gi|575097154|gb|AHA85320.2| small heat shock protein 27.4 [Bombyx mori]
chr49.125	2.7726	0.00165209	GWHABGR00000044	245427	275703	-	1119	12	0.600706	5	0.248471	7	0.338886	1	0.0497066	45	2.44117	20	1.16	4	0.211805	11	0.541571	6	0.306607	6	0.305954	11	0.609346	8	0.406621	135	6.55505	91	4.87715	2	0.0980775	54	2.83883	gi|827546589|ref|XP_012545702.1| PREDICTED: lipase member H-B-like [Bombyx mori]
chr7.684	2.82217	0.0024495	GWHABGR00000044	10543275	10544316	-	498	2	0.370354	46	8.4561	6	1.07452	1	0.183874	5	1.00337	0	0	54	10.5773	2	0.36425	4	0.75613	0	0	7	1.43442	18	3.38438	87	15.6267	56	11.1025	3	0.544211	43	8.36219	-
chr20.145	2.85488	0.0320443	GWHABGR00000011	13764135	13779951	-	1218	0	0	1	0.050135	2	0.0976833	0	0	1	0.0547294	2	0.117029	2	0.106842	2	0.0993408	1	0.0515543	0	0	1	0.0558864	1	0.0512785	14	0.685812	13	0.702915	4	0.197895	0	0	gi|827545438|ref|XP_012545261.1| PREDICTED: glutamate receptor ionotropic, delta-2-like [Bombyx mori]
chr31.193	2.86314	0.00126955	GWHABGR00000025	7234952	7249761	+	462	19	2.81012	5	0.734119	194	27.749	2	0.293721	12	1.92335	15	2.57045	1	0.156447	0	0	0	0	3	0.451977	7	1.14567	6	0.901036	39	5.59497	10	1.58349	17	2.46308	43	6.67889	gi|512895303|ref|XP_004923640.1| PREDICTED: troponin C-like [Bombyx mori]
chr4.21	2.90061	0.0111418	GWHABGR00000033	12157924	12179656	+	1152	9	0.178875	2	0.0394605	1	0.0192213	0	0	0	0	6	0.138167	0	0	0	0	0	0	2	0.0404912	1	0.0219937	3	0.0605408	36	0.69402	26	0.553254	4	0.07788	1	0.0208724	gi|114053233|ref|NP_001040290.1| aldehyde dehydrogenase isoform 2 [Bombyx mori] &gt;gi|87248651|gb|ABD36378.1| aldehyde dehydrogenase [Bombyx mori]
chr45.363	2.97879	0.0370481	GWHABGR00000040	10922205	10927977	+	426	2	0.320799	21	3.34386	6	0.930743	1	0.159271	0	0	0	0	28	4.75069	9	1.4198	2	0.327479	0	0	3	0.532495	0	0	1	0.155584	16	2.74769	35	5.49959	1	0.168449	gi|909555605|ref|XP_013149314.1| PREDICTED: collagen alpha-1(IX) chain-like [Papilio polytes]
chr3.566	3.0381	0.000999711	GWHABGR00000022	13005840	13027175	-	1893	2	0.158172	5	0.39255	15	1.14727	33	2.59147	4	0.342819	3	0.274895	4	0.334622	31	2.41126	0	0	3	0.241682	6	0.525099	4	0.321203	35	2.68491	4	0.338691	56	4.33857	26	2.15942	gi|913317699|ref|XP_013189847.1| PREDICTED: ATP-dependent RNA helicase abstrakt [Amyelois transitella]
chr4.520	3.07085	0.000177344	GWHABGR00000033	12157924	12179656	+	1152	5	0.346151	62	4.26102	133	8.90477	14	0.962404	20	1.50048	36	2.88766	79	5.78519	65	4.4258	4	0.282687	2	0.141042	17	1.30237	2	0.140587	34	2.28316	43	3.18719	159	10.7833	21	1.52679	gi|114053233|ref|NP_001040290.1| aldehyde dehydrogenase isoform 2 [Bombyx mori] &gt;gi|87248651|gb|ABD36378.1| aldehyde dehydrogenase [Bombyx mori]
chr9.4	3.07235	0.0024026	GWHABGR00000044	10543275	10544316	-	498	91	3.03024	23	0.760307	49	1.578	9	0.297585	28	1.01041	423	16.3201	234	8.24226	517	16.932	4	0.135971	72	2.44226	68	2.50574	10	0.338108	1084	35.0128	1260	44.9211	234	7.63327	42	1.46876	-
chr38.61	3.08046	0.0370247	GWHABGR00000032	12171159	12172157	-	942	0	0	9	0.231774	2	0.0501767	0	0	1	0.0281127	4	0.120228	7	0.192084	14	0.357197	0	0	0	0	2	0.057414	0	0	11	0.276791	2	0.0555484	11	0.279543	1	0.0272434	gi|290560830|ref|NP_001166770.1| cuticular protein hypothetical 7 precursor [Bombyx mori] &gt;gi|223671046|tpd|FAA00474.1| TPA: putative cuticle protein [Bombyx mori]
chr17.26	3.08858	0.000143938	GWHABGR00000009	6389212	6392658	-	3447	57	0.849101	24	0.354912	52	0.74914	18	0.26625	5	0.080716	57	0.983798	41	0.646046	54	0.791153	3	0.04562	1	0.0151743	9	0.14836	2	0.0302506	44	0.635769	10	0.159488	46	0.671276	38	0.594474	gi|357630358|gb|EHJ78532.1| reverse transcriptase [Danaus plexippus]
chr2.583	3.22588	0.0401226	GWHABGR00000011	13764135	13779951	-	1218	1	0.0277765	3	0.0827227	0	0	1	0.0275811	57	1.71577	3	0.0965486	7	0.20567	6	0.163912	0	0	1	0.0282945	0	0	0	0	2	0.0538853	3	0.0892161	8	0.217684	2	0.0583408	gi|827545438|ref|XP_012545261.1| PREDICTED: glutamate receptor ionotropic, delta-2-like [Bombyx mori]
chr9.112	3.25854	0.0399716	GWHABGR00000044	10543275	10544316	-	498	3	0.464832	2	0.307631	0	0	2	0.307707	0	0	8	1.43619	12	1.96676	1	0.15239	0	0	0	0	1	0.171461	0	0	1	0.150292	6	0.995337	4	0.607146	3	0.488158	-
chr16.100	3.34673	0.03475	GWHABGR00000001	29831157	29865300	+	1194	1	0.0636222	0	0	1	0.0615296	0	0	2	0.137894	0	0	1	0.0672982	3	0.187721	0	0	1	0.0648086	0	0	0	0	4	0.246849	6	0.4087	1	0.0623258	4	0.26726	gi|827561337|ref|XP_012551471.1| PREDICTED: protein tramtrack, beta isoform-like isoform X1 [Bombyx mori]
chr15.279	3.37506	0.00047549	GWHABGR00000001	29831157	29865300	+	1194	2	0.0443991	112	2.46824	3	0.0644081	0	0	0	0	5	0.128606	268	6.29324	153	3.34055	3	0.0679854	4	0.0904541	12	0.294792	19	0.42827	22	0.473728	71	1.68751	358	7.7855	5	0.116568	gi|827561337|ref|XP_012551471.1| PREDICTED: protein tramtrack, beta isoform-like isoform X1 [Bombyx mori]
chr18.239	3.38755	4.1329e-06	GWHABGR00000010	7103563	7105467	-	1905	168	6.02598	23	0.818977	48	1.66508	27	0.961646	247	9.60108	401	16.6652	199	7.55033	175	6.1736	11	0.402773	41	1.49805	38	1.50832	71	2.58581	2135	74.281	515	19.7774	168	5.90318	101	3.80456	gi|943456515|gb|ALL42052.1| heat shock protein 70-2 [Antheraea pernyi]
chr7.530	3.40047	0.00842248	GWHABGR00000044	10543275	10544316	-	498	4	0.746779	13	2.40936	5	0.90277	0	0	1	0.202319	5	1.08156	3	0.592445	7	1.28532	0	0	0	0	1	0.206596	1	0.189562	6	1.08654	5	0.999416	14	2.56047	2	0.392127	-
chr4.365	3.40376	0.00242809	GWHABGR00000033	12157924	12179656	+	1152	7	0.127346	18	0.325076	3	0.0527817	2	0.0361286	3	0.0591444	0	0	30	0.577303	17	0.304172	1	0.0185711	0	0	1	0.0201316	4	0.0738869	10	0.176461	22	0.428504	39	0.695042	1	0.0191052	gi|114053233|ref|NP_001040290.1| aldehyde dehydrogenase isoform 2 [Bombyx mori] &gt;gi|87248651|gb|ABD36378.1| aldehyde dehydrogenase [Bombyx mori]
chr7.82	3.45562	0.0147321	GWHABGR00000044	10543275	10544316	-	498	0	0	2	0.157567	4	0.307005	2	0.157606	3	0.25801	8	0.735609	3	0.251841	5	0.390268	0	0	0	0	0	0	2	0.161161	15	1.15468	10	0.849678	2	0.155489	2	0.166688	-
chr45.245	3.49799	0.00799429	GWHABGR00000040	6721973	6722767	+	795	2	0.1719	18	1.53583	5	0.415615	0	0	0	0	2	0.19917	17	1.54557	13	1.09893	0	0	1	0.0875528	4	0.380449	0	0	9	0.750327	50	4.60108	12	1.01038	1	0.0902632	gi|753220822|gb|AJI02615.1| microvitellogenin [Antheraea pernyi]
chr4.203	3.57042	0.0414954	GWHABGR00000033	12157924	12179656	+	1152	1	0.0268278	1	0.0266324	0	0	0	0	3	0.0872189	2	0.0621672	8	0.227023	11	0.290241	0	0	0	0	1	0.0296876	0	0	21	0.546469	3	0.0861687	3	0.0788432	0	0	gi|114053233|ref|NP_001040290.1| aldehyde dehydrogenase isoform 2 [Bombyx mori] &gt;gi|87248651|gb|ABD36378.1| aldehyde dehydrogenase [Bombyx mori]
chr27.304	3.66352	0.0450814	GWHABGR00000020	731192	731847	+	234	0	0	0	0	0	0	0	0	0	0	2	0.191927	1	0.0876101	1	0.0814595	0	0	0	0	0	0	0	0	2	0.160676	3	0.266026	1	0.0811368	4	0.347924	gi|512912374|ref|XP_004927639.1| PREDICTED: zinc finger protein 706-like [Bombyx mori] &gt;gi|512912378|ref|XP_004927640.1| PREDICTED: zinc finger protein 706-like [Bombyx mori] &gt;gi|512912382|ref|XP_004927641.1| PREDICTED: zinc finger protein 706-like [Bombyx mori]
chr34.313	3.69219	0.0379037	GWHABGR00000028	9937974	9942124	-	1683	0	0	9	0.362741	9	0.353384	1	0.0403146	4	0.175992	1	0.0470409	0	0	5	0.199656	0	0	1	0.0413574	0	0	4	0.164895	83	3.26866	0	0	18	0.715913	0	0	gi|827563488|ref|XP_004933796.2| PREDICTED: glucose dehydrogenase [FAD, quinone]-like, partial [Bombyx mori]
chr8.272	3.73166	0.0391693	GWHABGR00000044	10543275	10544316	-	498	1	0.116208	0	0	0	0	1	0.11539	1	0.125933	8	1.07714	8	0.983378	7	0.800048	0	0	0	0	0	0	2	0.235986	2	0.225438	4	0.497668	27	3.07368	0	0	-
chr18.418	3.76056	0.0297009	GWHABGR00000010	13889976	13890785	+	810	0	0	5	0.41872	1	0.0815836	0	0	0	0	1	0.0977406	18	1.60618	9	0.746712	0	0	0	0	0	0	1	0.085654	4	0.327303	4	0.36127	16	1.32223	0	0	gi|910347610|ref|XP_013177748.1| PREDICTED: uncharacterized protein LOC106125190 [Papilio xuthus]
chr4.729	3.7795	1.13618e-12	GWHABGR00000033	12157924	12179656	+	1152	52	1.80273	8	0.275323	10	0.335275	27	0.929445	28	1.05194	21	0.843515	30	1.10013	53	1.80711	1	0.0353896	1	0.0353143	8	0.306907	7	0.246402	81	2.72379	77	2.85799	68	2.30937	35	1.27426	gi|114053233|ref|NP_001040290.1| aldehyde dehydrogenase isoform 2 [Bombyx mori] &gt;gi|87248651|gb|ABD36378.1| aldehyde dehydrogenase [Bombyx mori]
chr33.16	3.78782	0.00515845	GWHABGR00000026	13074074	13094277	+	531	2	0.0983877	8	0.390685	1	0.0475758	0	0	0	0	1	0.0569978	15	0.780543	6	0.290298	0	0	0	0	1	0.0544379	3	0.149848	3	0.143151	23	1.21139	30	1.44574	1	0.0516625	-
chr45.223	3.80192	0.000858214	GWHABGR00000040	6463566	6464300	+	735	4	0.371866	0	0	257	23.1065	4	0.369249	91	9.16795	12	1.29257	6	0.590027	13	1.18864	3	0.284706	4	0.3788	7	0.720136	4	0.377577	3	0.270526	5	0.497668	141	12.8411	105	10.2513	gi|753220822|gb|AJI02615.1| microvitellogenin [Antheraea pernyi]
chr20.207	3.80992	0.0018806	GWHABGR00000013	8467438	8506742	-	3285	9	0.187206	19	0.392335	10	0.201165	0	0	3	0.0676245	2	0.0482008	35	0.770089	36	0.736483	1	0.0212338	0	0	6	0.138108	5	0.105601	13	0.262291	61	1.35848	105	2.13957	0	0	gi|930661451|gb|KPJ03379.1| Katanin p60 ATPase-containing subunit A-like 1 [Papilio xuthus]
chr9.182	3.90137	0.00010211	GWHABGR00000044	10543275	10544316	-	498	4	0.511837	21	2.66758	52	6.43502	0	0	0	0	7	1.03781	2	0.270705	4	0.503401	0	0	6	0.782073	15	2.124	5	0.649623	210	26.0647	293	40.1406	52	6.5183	5	0.671903	-
chr36.276	3.97262	0.0220174	GWHABGR00000030	8345008	8347552	+	294	0	0	5	1.15362	0	0	11	2.53858	1	0.251867	15	4.03928	12	2.95014	0	0	0	0	0	0	0	0	1	0.235986	0	0	10	2.48834	10	2.2768	3	0.732237	-
chr6.342	4.00651	0.0128583	GWHABGR00000044	10543275	10544316	-	498	2	0.281195	0	0	0	0	0	0	0	0	0	0	1	0.148721	2	0.27656	0	0	0	0	0	0	0	0	5	0.681881	4	0.602117	7	0.964126	1	0.147653	-
chr21.7	4.0322	0.00653304	GWHABGR00000014	13752984	13758491	-	729	1	0.0973366	11	1.0629	2	0.18827	0	0	0	0	1	0.112778	32	3.29474	12	1.14879	0	0	0	0	5	0.538563	0	0	4	0.377657	26	2.70953	60	5.72119	1	0.102221	gi|943962085|ref|XP_014363466.1| PREDICTED: kelch domain-containing protein 3 [Papilio machaon] &gt;gi|930670386|gb|KPJ11202.1| Kelch domain-containing protein 3 [Papilio machaon]
chr8.166	4.07507	0.000165026	GWHABGR00000044	10543275	10544316	-	498	0	0	15	0.191401	4	0.0497237	0	0	0	0	0	0	25	0.339909	25	0.316046	1	0.0131213	1	0.0130934	2	0.0284478	5	0.0652556	13	0.162082	85	1.16975	79	0.994751	1	0.0134987	-
chr4.297	4.12481	0.00571948	GWHABGR00000033	12157924	12179656	+	1152	1	0.058703	15	0.874132	3	0.170316	0	0	2	0.127232	1	0.0680154	27	1.67656	20	1.15471	0	0	0	0	0	0	2	0.119209	3	0.170822	6	0.377099	31	1.78271	2	0.123298	gi|114053233|ref|NP_001040290.1| aldehyde dehydrogenase isoform 2 [Bombyx mori] &gt;gi|87248651|gb|ABD36378.1| aldehyde dehydrogenase [Bombyx mori]
chr24.391	4.13186	0.0411982	GWHABGR00000017	12127256	12130562	+	777	0	0	0	0	4	0.340194	0	0	0	0	1	0.101892	0	0	2	0.172983	0	0	0	0	0	0	0	0	16	1.36482	3	0.28246	0	0	2	0.184708	gi|913300069|ref|XP_013198725.1| PREDICTED: uncharacterized protein LOC106141629 [Amyelois transitella]
chr36.135	4.22295	3.77867e-10	GWHABGR00000030	14854	15618	-	657	3	0.569419	64	12.0591	36	6.60828	73	13.7584	1	0.205691	32	7.03732	42	8.43247	2	0.373356	2	0.387517	1	0.193346	0	0	5	0.963608	68	12.5193	42	8.53501	51	9.48287	21	4.18596	gi|914566399|gb|KOB71083.1| Serine protease 20, partial [Operophtera brumata]
chr32.107	4.2474	0.0406598	GWHABGR00000025	13103235	13104862	+	1125	0	0	1	0.0383886	0	0	0	0	0	0	33	1.47855	3	0.122714	0	0	0	0	0	0	0	0	0	0	1	0.0375093	5	0.20701	14	0.530351	0	0	gi|913333257|ref|XP_013198296.1| PREDICTED: uncharacterized protein LOC106141184 [Amyelois transitella]
chr8.171	4.40833	0.0230644	GWHABGR00000044	10543275	10544316	-	498	7	0.177745	82	2.06699	26	0.638481	0	0	0	0	40	1.17681	0	0	12	0.299684	0	0	1	0.0258656	0	0	0	0	0	0	3	0.0815577	33	0.820866	1	0.0266664	-
chr45.366	4.46363	0.000156417	GWHABGR00000040	10931756	10958381	+	1545	6	0.26536	54	2.37085	5	0.21386	0	0	0	0	0	0	79	3.69578	38	1.65292	2	0.0902951	0	0	5	0.244706	1	0.044906	15	0.643484	86	4.07218	119	5.15573	1	0.0464461	gi|913321011|ref|XP_013191648.1| PREDICTED: collagen alpha-1(IX) chain-like [Amyelois transitella]
chr17.417	4.66717	0.00194717	GWHABGR00000009	12320457	12335489	+	1557	0	0	0	0	0	0	0	0	0	0	0	0	3	0.139265	5	0.215813	0	0	0	0	0	0	0	0	19	0.808798	4	0.187944	3	0.128975	3	0.138264	gi|299930679|gb|ADJ58555.1| seminal fluid protein HACP007 [Heliconius melpomene]
chr3.608	4.67365	2.65935e-05	GWHABGR00000022	13005840	13027175	-	1893	6	0.283528	13	0.609837	3	0.137101	39	1.82996	5	0.256047	7	0.383257	13	0.649805	42	1.95199	2	0.0964772	1	0.0481359	3	0.156876	0	0	45	2.06262	3	0.151778	107	4.95322	42	2.08429	gi|913317699|ref|XP_013189847.1| PREDICTED: ATP-dependent RNA helicase abstrakt [Amyelois transitella]
chr7.168	4.74571	0.00507548	GWHABGR00000044	10543275	10544316	-	498	0	0	45	2.51232	3	0.163167	0	0	1	0.0609455	0	0	15	0.892325	6	0.331872	0	0	1	0.0572876	1	0.062234	0	0	1	0.0545505	58	3.49228	17	0.93658	0	0	-
chr43.320	4.78466	0.00277256	GWHABGR00000038	11868149	11885778	-	1854	0	0	0	0	16	0.570293	0	0	1	0.03994	0	0	0	0	0	0	0	0	0	0	0	0	0	0	17	0.607735	1	0.0394591	12	0.433255	2	0.0774102	gi|91080697|ref|XP_975270.1| PREDICTED: calcineurin subunit B type 2 [Tribolium castaneum] &gt;gi|270005476|gb|EFA01924.1| Calcineurin subunit B type 2-like Protein [Tribolium castaneum]
chr37.349	4.83	0.0497016	GWHABGR00000031	11421952	11422716	+	765	0	0	0	0	7	0.604679	0	0	6	0.580775	0	0	0	0	0	0	0	0	0	0	0	0	0	0	0	0	0	0	5	0.437503	12	1.12564	-
chr46.49	4.83956	0.0393871	GWHABGR00000041	11098780	11099154	+	375	0	0	8	0.539961	0	0	0	0	0	0	0	0	20	1.43837	15	1.00305	0	0	0	0	0	0	0	0	0	0	17	1.23749	12	0.799258	0	0	-
chr27.176	4.95382	0.00169262	GWHABGR00000020	525780	526022	+	243	0	0	34	0.995816	3	0.0855994	0	0	0	0	0	0	69	2.15337	58	1.683	1	0.0301179	0	0	4	0.130595	0	0	3	0.0858535	46	1.45304	144	4.16194	0	0	-
chr25.119	4.9718	0.034784	GWHABGR00000018	5467128	5487132	+	1254	5	0.272449	0	0	0	0	0	0	0	0	8	0.505071	17	0.97985	5	0.267959	0	0	0	0	0	0	0	0	30	1.58562	0	0	0	0	6	0.343346	gi|913333972|ref|XP_013198682.1| PREDICTED: sortilin-related receptor-like, partial [Amyelois transitella]
chr27.311	5.07993	0.00243412	GWHABGR00000020	732365	733272	-	837	0	0	13	0.893439	4	0.267813	0	0	1	0.0750241	0	0	21	1.53784	23	1.56605	1	0.0706717	0	0	2	0.15322	0	0	1	0.0671518	27	2.00126	113	7.66361	0	0	gi|512912394|ref|XP_004927644.1| PREDICTED: DNA repair protein complementing XP-A cells homolog [Bombyx mori]
chr45.242	5.23621	0.000185046	GWHABGR00000040	6675828	6676622	+	795	0	0	29	2.4744	7	0.581861	0	0	1	0.0931432	0	0	20	1.81832	25	2.11334	0	0	0	0	2	0.190225	0	0	6	0.500218	39	3.58885	53	4.46253	2	0.180526	gi|753220822|gb|AJI02615.1| microvitellogenin [Antheraea pernyi]
chr26.87	5.38137	0.0218607	GWHABGR00000019	13357931	13361398	-	678	0	0	0	0	0	0	0	0	0	0	0	0	0	0	1	0.448027	0	0	0	0	0	0	0	0	9	3.97673	0	0	0	0	18	8.61111	gi|827543273|ref|XP_012544594.1| PREDICTED: signal recognition particle subunit SRP72 [Bombyx mori]
chr4.663	5.38295	0.00170726	GWHABGR00000033	12157924	12179656	+	1152	0	0	9	2.05553	2	0.445002	0	0	0	0	0	0	16	3.89378	6	1.35766	0	0	0	0	1	0.254594	0	0	2	0.446322	30	7.38962	41	9.24058	0	0	gi|114053233|ref|NP_001040290.1| aldehyde dehydrogenase isoform 2 [Bombyx mori] &gt;gi|87248651|gb|ABD36378.1| aldehyde dehydrogenase [Bombyx mori]
chr3.444	5.44234	2.71363e-05	GWHABGR00000022	13005840	13027175	-	1893	6	0.274419	77	3.49606	2	0.0884642	0	0	2	0.0991283	0	0	229	11.0788	167	7.5121	1	0.0466887	1	0.0465893	4	0.202448	1	0.0464389	1	0.0443634	108	5.28847	283	12.6797	5	0.240158	gi|913317699|ref|XP_013189847.1| PREDICTED: ATP-dependent RNA helicase abstrakt [Amyelois transitella]
chr4.414	5.5495	0.0140282	GWHABGR00000033	12157924	12179656	+	1152	1	0.0471569	12	0.561761	1	0.0456058	0	0	0	0	1	0.0546376	21	1.04751	8	0.371037	0	0	0	0	0	0	0	0	0	0	12	0.605857	37	1.70925	0	0	gi|114053233|ref|NP_001040290.1| aldehyde dehydrogenase isoform 2 [Bombyx mori] &gt;gi|87248651|gb|ABD36378.1| aldehyde dehydrogenase [Bombyx mori]
chr7.877	6.33931	0.000495565	GWHABGR00000044	10543275	10544316	-	498	0	0	24	5.21789	0	0	0	0	0	0	31	7.86624	0	0	0	0	0	0	0	0	0	0	0	0	14	2.97405	8	1.87583	0	0	32	7.35992	-
chr22.19	6.3427	0.00804013	GWHABGR00000015	6227987	6234988	-	234	0	0	72	6.43472	3	0.261197	0	0	1	0.097561	0	0	97	9.23715	84	7.4376	0	0	0	0	2	0.199247	0	0	4	0.349296	56	5.39764	162	14.2871	0	0	-
chr22.22	6.48956	0.000127296	GWHABGR00000015	7269693	7270703	+	1011	0	0	35	2.39812	0	0	2	0.13707	1	0.0747968	0	0	61	4.45351	72	4.88757	0	0	0	0	0	0	0	0	2	0.133897	17	1.25624	74	5.00344	1	0.0724841	gi|913303009|ref|XP_013200618.1| PREDICTED: cyclin-Y-like protein 1 [Amyelois transitella] &gt;gi|913303012|ref|XP_013200619.1| PREDICTED: cyclin-Y-like protein 1 [Amyelois transitella]
chr11.89	7.08421	0.000617485	GWHABGR00000001	29831157	29865300	+	1194	1	0.0507278	224	11.2803	0	0	3	0.151112	0	0	1	0.058775	500	26.8294	383	19.1085	1	0.051784	0	0	2	0.112271	1	0.0515069	2	0.0984096	94	5.10526	585	29.071	0	0	gi|827561337|ref|XP_012551471.1| PREDICTED: protein tramtrack, beta isoform-like isoform X1 [Bombyx mori]
chr1.125	7.18853	0.0332979	GWHABGR00000001	15372	30018	-	2232	0	0	128	2.15823	0	0	0	0	0	0	0	0	231	4.15021	206	3.44122	0	0	1	0.0173016	0	0	0	0	0	0	55	1.00016	210	3.49415	0	0	gi|478263491|gb|ENN81846.1| hypothetical protein YQE_01784, partial [Dendroctonus ponderosae]
chr5.98	7.40132	1.94877e-07	GWHABGR00000044	10543275	10544316	-	498	1	0.045372	79	3.55829	4	0.175519	0	0	0	0	0	0	83	3.98347	47	2.09734	0	0	0	0	1	0.0502087	0	0	16	0.704158	65	3.15752	210	9.33397	5	0.238244	-
chr44.2	7.48793	0.0110888	GWHABGR00000039	284099	297207	+	414	7	0.424035	311	18.7021	1	0.058584	9	0.541352	2	0.131292	3	0.210558	629	40.3041	463	27.5846	0	0	0	0	1	0.0670339	4	0.246028	0	0	61	3.9562	713	42.3109	0	0	gi|512929127|ref|XP_004931747.1| PREDICTED: short-chain dehydrogenase/reductase family 16C member 6 [Bombyx mori]
chr8.307	7.7595	0.000330279	GWHABGR00000044	10543275	10544316	-	498	0	0	51	4.01796	0	0	67	5.27981	91	7.8263	93	8.55145	145	12.1723	213	16.6254	0	0	0	0	1	0.0878215	1	0.0805805	5	0.384895	289	24.5557	248	19.2806	0	0	-
chr3.562	8.69177	8.79021e-05	GWHABGR00000022	13005840	13027175	-	1893	0	0	0	0	0	0	182	11.0354	0	0	0	0	1	0.0645919	213	12.7922	0	0	0	0	1	0.0675731	0	0	281	16.6438	0	0	287	17.1682	127	8.14426	gi|913317699|ref|XP_013189847.1| PREDICTED: ATP-dependent RNA helicase abstrakt [Amyelois transitella]
chr41.160	8.78371	0.000627772	GWHABGR00000036	638787	639122	-	336	0	0	170	30.5067	5	0.87411	0	0	0	0	0	0	327	62.5265	262	46.5806	0	0	0	0	0	0	0	0	1	0.175341	72	13.9347	392	69.4171	1	0.189839	-
Note: Yellow highlighted genes were DEGs in transcriptional response to coumaphos treatment.

## Sheet: 24h_DEGs_down (138)
Table S3.C The down-regulated differentially expressed genes betwwen 24h after coumaphos treatment and the control.
Gene ID	log2(FoldChange)	Pvalue	Chromosome	Start Site	End Site	Direction	Length	3h_CK1:read count	3h_CK1:fpkm	3h_CK2:read count	3h_CK2:fpkm	3h_CK3:read count	3h_CK3:fpkm	3h_CK4:read count	3h_CK4:fpkm	3h_T1:read count	3h_T1:fpkm	3h_T2:read count	3h_T2:fpkm	3h_T3:read count	3h_T3:fpkm	3h_T4:read count	3h_T4:fpkm	24h_CK1:read count	24h_CK1:fpkm	24h_CK2:read count	24h_CK2:fpkm	24h_CK3:read count	24h_CK3:fpkm	24h_CK4:read count	24h_CK4:fpkm	24h_T1:read count	24h_T1:fpkm	24h_T2:read count	24h_T2:fpkm	24h_T3:read count	24h_T3:fpkm	24h_T4:read count	24h_T4:fpkm	NR
chr18.190	-10.1281	3.37989e-06	GWHABGR00000010	5610156	5612210	+	1212	3	0.169134	3	0.167903	6	0.327142	6	0.335888	13	0.794253	8	0.522573	5	0.298178	5	0.277244	0	0	2513	144.32	3	0.187164	26468	1515.14	10	0.546855	11	0.663968	1	0.0552293	2	0.118415	gi|827559362|ref|XP_012550703.1| PREDICTED: cuticular protein RR-2 motif 90 isoform X1 [Bombyx mori]
chr4.126	-8.86718	0.000393123	GWHABGR00000033	12157924	12179656	+	1152	166	18.9047	0	0	119	13.1064	0	0	8	0.987318	0	0	88	10.6008	95	10.6406	27	3.13888	0	0	173	21.8021	215	24.8611	0	0	0	0	0	0	0	0	gi|114053233|ref|NP_001040290.1| aldehyde dehydrogenase isoform 2 [Bombyx mori] &gt;gi|87248651|gb|ABD36378.1| aldehyde dehydrogenase [Bombyx mori]
chr30.34	-8.15034	0.000438541	GWHABGR00000024	12901119	12915356	-	759	3	0.0287585	471	4.48221	1	0.00927087	0	0	1	0.0103884	220	2.44351	4	0.0405602	4	0.0377127	0	0	47	0.458952	2	0.0212161	720	7.00806	0	0	1	0.0102634	1	0.00939084	0	0	gi|913318569|ref|XP_013190321.1| PREDICTED: acidic leucine-rich nuclear phosphoprotein 32 family member A isoform X1 [Amyelois transitella]
chr40.109	-8.13714	7.34259e-05	GWHABGR00000033	12157924	12179656	+	1152	6	1.55296	0	0	8	2.00251	0	0	0	0	1	0.299886	0	0	1	0.254561	0	0	331	87.2692	6	1.71851	3117	819.154	6	1.50634	4	1.10844	3	0.760658	0	0	gi|114053233|ref|NP_001040290.1| aldehyde dehydrogenase isoform 2 [Bombyx mori] &gt;gi|87248651|gb|ABD36378.1| aldehyde dehydrogenase [Bombyx mori]
chr24.379	-7.97946	2.76926e-09	GWHABGR00000017	11907963	11924782	-	3825	14	0.250098	0	0	57	0.984763	56	0.993351	83	1.60681	0	0	0	0	0	0	49	0.893568	15	0.272959	59	1.16634	9	0.163247	0	0	0	0	0	0	0	0	gi|34099638|gb|AAQ57129.1| endonuclease and reverse transcriptase-like protein [Bombyx mori]
chr28.172	-7.70074	0.0030362	GWHABGR00000021	5207071	5224407	-	1422	0	0	2	0.0954045	0	0	1	0.0477141	0	0	1	0.055675	0	0	0	0	0	0	14	0.685276	1	0.0531746	324	15.8081	0	0	1	0.0514467	0	0	0	0	gi|930654698|gb|KPI97031.1| Protein gooseberry-neuro [Papilio xuthus]
chr38.124	-7.54796	1.17272e-06	GWHABGR00000032	4701753	4707535	-	363	123	23.1532	188	35.1309	300	54.6138	420	78.5035	1473	300.479	242	52.7799	71	14.1371	229	42.396	172	33.051	13175	2526.28	276	57.4918	152998	29242.3	136	24.8318	168	33.8579	67	12.3549	220	43.4904	-
chr4.570	-7.51533	2.40529e-06	GWHABGR00000033	12157924	12179656	+	1152	30	1.58908	42	2.2085	63	3.2273	1	0.0525965	0	0	0	0	30	1.68089	0	0	42	2.27103	0	0	50	2.93079	20	1.07566	0	0	0	0	0	0	0	0	gi|114053233|ref|NP_001040290.1| aldehyde dehydrogenase isoform 2 [Bombyx mori] &gt;gi|87248651|gb|ABD36378.1| aldehyde dehydrogenase [Bombyx mori]
chr49.109	-7.32728	0.0304517	GWHABGR00000043	10905076	10905409	-	261	3	0.392703	0	0	0	0	1	0.12998	0	0	2	0.303333	0	0	2	0.257487	0	0	6	0.800051	0	0	270	35.8861	0	0	1	0.140148	0	0	0	0	gi|943963729|ref|XP_014364150.1| PREDICTED: uncharacterized protein LOC106715376 [Papilio machaon]
chr17.340	-7.11553	0.0357027	GWHABGR00000009	9114718	9115456	+	714	0	0	0	0	0	0	0	0	0	0	0	0	0	0	0	0	0	0	5	0.487426	0	0	134	13.0209	0	0	0	0	0	0	0	0	gi|512925562|ref|XP_004930870.1| PREDICTED: SOX domain-containing protein dichaete-like [Bombyx mori]
chr36.96	-7.0871	0.0364517	GWHABGR00000030	12321879	12337918	+	1323	0	0	0	0	0	0	0	0	0	0	0	0	0	0	0	0	0	0	5	0.375429	0	0	131	9.80448	0	0	0	0	0	0	0	0	gi|910314626|ref|XP_013181534.1| PREDICTED: GRIP and coiled-coil domain-containing protein 1 [Papilio xuthus]
chr44.19	-6.86288	0.000158089	GWHABGR00000039	284099	297207	+	414	0	0	0	0	0	0	0	0	0	0	0	0	0	0	0	0	0	0	11	1.84939	2	0.365286	83	13.9095	0	0	0	0	0	0	0	0	gi|512929127|ref|XP_004931747.1| PREDICTED: short-chain dehydrogenase/reductase family 16C member 6 [Bombyx mori]
chr35.349	-6.75421	0.00187067	GWHABGR00000029	11234934	11250477	+	741	0	0	0	0	0	0	0	0	2	0.199862	0	0	0	0	0	0	0	0	14	1.31506	2	0.204087	354	33.145	2	0.17889	1	0.0987277	0	0	0	0	gi|957947420|gb|ALQ33303.1| CRAL-TRIO domain-containing protein, partial [Manduca sexta]
chr3.622	-6.5903	0.000132377	GWHABGR00000022	13005840	13027175	-	1893	0	0	0	0	0	0	0	0	0	0	0	0	0	0	0	0	0	0	12	1.69767	1	0.153688	224	31.5875	1	0.134713	0	0	1	0.136053	0	0	gi|913317699|ref|XP_013189847.1| PREDICTED: ATP-dependent RNA helicase abstrakt [Amyelois transitella]
chr35.351	-6.26256	0.000962622	GWHABGR00000029	11292141	11294115	-	384	0	0	0	0	0	0	0	0	0	0	0	0	1	0.188225	0	0	0	0	7	1.26883	1	0.196912	56	10.1179	0	0	0	0	0	0	0	0	gi|957947420|gb|ALQ33303.1| CRAL-TRIO domain-containing protein, partial [Manduca sexta]
chr28.173	-6.10002	0.0305736	GWHABGR00000021	5342196	5358442	+	1260	0	0	0	0	0	0	1	0.0538488	0	0	0	0	0	0	0	0	0	0	9	0.497175	0	0	362	19.9329	0	0	3	0.174184	1	0.0531253	0	0	gi|913335193|ref|XP_013199349.1| PREDICTED: protein gooseberry [Amyelois transitella]
chr15.287	-5.90945	0.000162093	GWHABGR00000001	29831157	29865300	+	1194	0	0	0	0	0	0	0	0	22	2.5257	17	2.08665	0	0	13	1.3545	3	0.324433	21	2.26619	1	0.117231	21	2.25888	1	0.102758	0	0	0	0	0	0	gi|827561337|ref|XP_012551471.1| PREDICTED: protein tramtrack, beta isoform-like isoform X1 [Bombyx mori]
chr4.108	-5.64661	0.0154233	GWHABGR00000033	12157924	12179656	+	1152	1	0.0460137	1	0.0456785	0	0	0	0	1	0.0498645	1	0.0533131	0	0	0	0	0	0	2	0.0937434	0	0	47	2.19586	0	0	0	0	0	0	0	0	gi|114053233|ref|NP_001040290.1| aldehyde dehydrogenase isoform 2 [Bombyx mori] &gt;gi|87248651|gb|ABD36378.1| aldehyde dehydrogenase [Bombyx mori]
chr35.343	-5.46096	0.0076367	GWHABGR00000029	11043222	11053939	+	483	0	0	0	0	0	0	0	0	4	0.613241	10	1.63913	0	0	3	0.417417	0	0	43	6.19667	5	0.782756	320	45.9659	7	0.960563	3	0.454393	0	0	0	0	gi|957947420|gb|ALQ33303.1| CRAL-TRIO domain-containing protein, partial [Manduca sexta]
chr3.131	-5.32629	1.12168e-05	GWHABGR00000022	13005840	13027175	-	1893	65	5.10514	43	3.35265	16	1.21531	12	0.935854	15	1.2767	28	2.548	12	0.996942	18	1.39043	3	0.240528	88	7.04045	16	1.39061	3174	253.117	25	1.90457	20	1.68178	12	0.923281	7	0.577373	gi|913317699|ref|XP_013189847.1| PREDICTED: ATP-dependent RNA helicase abstrakt [Amyelois transitella]
chr40.151	-5.26967	0.018412	GWHABGR00000035	5626002	5639950	+	2607	3	0.0786309	7	0.182136	0	0	0	0	2	0.0568077	5	0.151841	0	0	0	0	0	0	32	0.85437	0	0	305	8.11693	3	0.0762703	1	0.0280618	5	0.128381	0	0	gi|914566170|gb|KOB70922.1| putative farnesoic acid O-methyl transferase [Operophtera brumata]
chr15.189	-5.26429	0.000972319	GWHABGR00000001	29831157	29865300	+	1194	1	0.0362111	1	0.0359473	4	0.14008	1	0.0359563	6	0.235449	5	0.209777	6	0.22982	14	0.498599	5	0.184825	73	2.6927	1	0.0400712	1249	45.9223	2	0.0702479	16	0.620305	7	0.248312	2	0.0760564	gi|827561337|ref|XP_012551471.1| PREDICTED: protein tramtrack, beta isoform-like isoform X1 [Bombyx mori]
chr24.29	-5.04642	0.0321103	GWHABGR00000017	9045134	9062059	+	660	0	0	5	0.253485	0	0	0	0	0	0	3	0.177511	0	0	0	0	0	0	4	0.208085	0	0	21	1.08892	0	0	0	0	0	0	0	0	gi|357603381|gb|EHJ63735.1| putative ATP-binding protein [Danaus plexippus]
chr23.143	-5.04517	0.0421316	GWHABGR00000016	2818	10087	+	1038	0	0	0	0	0	0	0	0	0	0	0	0	0	0	0	0	0	0	1	0.0902782	0	0	32	2.87958	0	0	0	0	0	0	0	0	gi|930652571|gb|KPI94910.1| Agrin [Papilio xuthus]
chr13.284	-5.02245	0.000729282	GWHABGR00000001	29831157	29865300	+	1194	33	4.42137	53	7.04927	12	1.55489	21	2.7938	60	8.71163	18	2.79423	28	3.96822	21	2.76723	3	0.410312	331	45.1747	17	2.52048	2309	314.114	5	0.649793	41	5.88127	14	1.83751	10	1.40704	gi|827561337|ref|XP_012551471.1| PREDICTED: protein tramtrack, beta isoform-like isoform X1 [Bombyx mori]
chr8.90	-4.78531	0.00568761	GWHABGR00000044	10543275	10544316	-	498	14	0.608539	7	0.302054	2	0.0840747	1	0.0431612	0	0	17	0.856163	2	0.0919571	9	0.384756	0	0	22	0.974108	4	0.192403	877	38.7061	8	0.337297	5	0.232688	13	0.553558	1	0.0456484	-
chr35.310	-4.53249	0.000682877	GWHABGR00000029	9693876	9700143	-	957	6	0.428403	2	0.141761	4	0.276208	0	0	1	0.077376	3	0.248181	9	0.679733	2	0.140447	0	0	30	2.18196	2	0.158024	475	34.4361	5	0.346285	5	0.382222	8	0.559564	1	0.0749835	gi|512927483|ref|XP_004931346.1| PREDICTED: regucalcin-like [Bombyx mori]
chr15.366	-4.52569	0.0287996	GWHABGR00000001	29831157	29865300	+	1194	0	0	0	0	2	0.759572	0	0	0	0	0	0	0	0	3	1.15869	0	0	2	0.800051	1	0.434565	16	6.37975	0	0	0	0	0	0	0	0	gi|827561337|ref|XP_012551471.1| PREDICTED: protein tramtrack, beta isoform-like isoform X1 [Bombyx mori]
chr3.293	-4.26745	0.000634414	GWHABGR00000022	13005840	13027175	-	1893	16	0.811644	5	0.251791	6	0.294355	22	1.10816	28	1.53925	10	0.58775	7	0.375611	8	0.399133	0	0	35	1.80858	8	0.449083	423	21.7874	2	0.0984096	8	0.43449	4	0.198776	4	0.213094	gi|913317699|ref|XP_013189847.1| PREDICTED: ATP-dependent RNA helicase abstrakt [Amyelois transitella]
chr22.127	-4.22833	0.0158983	GWHABGR00000015	387687	401080	+	1521	0	0	11	0.611105	6	0.324731	0	0	4	0.242584	5	0.324201	23	1.36151	23	1.26592	5	0.285639	34	1.93821	1	0.0619282	641	36.423	3	0.162847	3	0.179748	26	1.42538	0	0	gi|914561704|gb|KOB68317.1| putative voltage and ligand gated potassium channel, partial [Operophtera brumata]
chr23.426	-4.12068	0.00166649	GWHABGR00000016	13411926	13421946	+	1278	4	0.213866	3	0.159232	1	0.0517079	1	0.0530903	0	0	3	0.185845	16	0.904893	11	0.578439	0	0	35	1.90623	5	0.29583	514	27.9039	5	0.259307	5	0.286218	17	0.89041	1	0.0561496	gi|525344524|ref|NP_001266428.1| uncharacterized protein LOC101741261 [Bombyx mori] &gt;gi|383792121|dbj|BAM10430.1| Bm-re [Bombyx mori]
chr45.217	-4.08949	0.0311487	GWHABGR00000040	6410348	6411166	-	819	0	0	0	0	0	0	2	0.165689	7	0.632896	2	0.193333	3	0.264756	3	0.246169	9	0.766516	1	0.0849871	0	0	3	0.254138	0	0	1	0.0893251	0	0	0	0	gi|753220822|gb|AJI02615.1| microvitellogenin [Antheraea pernyi]
chr3.435	-3.95091	0.0359411	GWHABGR00000022	13005840	13027175	-	1893	3	0.813456	0	0	0	0	16	4.3079	57	16.7491	45	14.1375	30	8.60456	3	0.800048	1	0.276798	0	0	17	5.10096	2	0.550633	1	0.263011	0	0	0	0	0	0	gi|913317699|ref|XP_013189847.1| PREDICTED: ATP-dependent RNA helicase abstrakt [Amyelois transitella]
chr15.421	-3.88632	0.0409879	GWHABGR00000001	29831157	29865300	+	1194	25	0.346784	1	0.0137703	0	0	2	0.0275475	0	0	0	0	0	0	0	0	1	0.0141602	3	0.04239	1	0.01535	2	0.0281688	0	0	0	0	0	0	0	0	gi|827561337|ref|XP_012551471.1| PREDICTED: protein tramtrack, beta isoform-like isoform X1 [Bombyx mori]
chr2.126	-3.83519	0.000602579	GWHABGR00000011	13764135	13779951	-	1218	1197	80.1876	18327	1218.79	5980	387.426	50341	3348.64	24991	1814.27	2620	203.358	3267	231.503	10798	711.441	22314	1525.95	3837	261.836	1639	121.502	345	23.4667	170	11.0465	781	56.0155	1582	103.819	751	52.8345	gi|827545438|ref|XP_012545261.1| PREDICTED: glutamate receptor ionotropic, delta-2-like [Bombyx mori]
chr4.607	-3.82729	0.00920755	GWHABGR00000033	12157924	12179656	+	1152	14	0.20131	0	0	0	0	1	0.0142781	0	0	7	0.116622	8	0.121681	5	0.0707113	0	0	6	0.0878844	2	0.0318242	226	3.29963	0	0	4	0.0615802	5	0.0704313	2	0.0302017	gi|114053233|ref|NP_001040290.1| aldehyde dehydrogenase isoform 2 [Bombyx mori] &gt;gi|87248651|gb|ABD36378.1| aldehyde dehydrogenase [Bombyx mori]
chr1.449	-3.77041	0.000980136	GWHABGR00000001	15002762	15012219	+	1662	12	0.493359	5	0.204069	1	0.039761	4	0.163296	3	0.133662	3	0.142906	5	0.217444	4	0.161743	4	0.167877	18	0.753839	7	0.318472	257	10.7284	11	0.438669	9	0.396158	1	0.0402755	0	0	gi|512921138|ref|XP_004929806.1| PREDICTED: bestrophin-4 isoform X1 [Bombyx mori]
chr16.104	-3.66975	0.0229741	GWHABGR00000001	29831157	29865300	+	1194	1	0.0671881	7	0.466891	4	0.259912	12	0.800583	21	1.52903	1	0.0778465	4	0.28428	7	0.462565	12	0.823044	13	0.889732	2	0.148701	0	0	2	0.130342	0	0	0	0	2	0.141119	gi|827561337|ref|XP_012551471.1| PREDICTED: protein tramtrack, beta isoform-like isoform X1 [Bombyx mori]
group44_1_2.1	-3.66738	0.0108821	GWHABGR00000166	24	431	-	408	0	0	0	0	0	0	0	0	0	0	0	0	0	0	0	0	0	0	0	0	0	0	0	0	0	0	0	0	0	0	0	0	gi|914562467|gb|KOB68733.1| Histone-lysine N-methyltransferase SETD1B [Operophtera brumata]
chr47.191	-3.64523	0.0054551	GWHABGR00000041	11098780	11099154	+	375	0	0	13	0.979805	0	0	0	0	6	0.493659	2	0.175933	7	0.562165	0	0	11	0.852537	3	0.232015	10	0.840159	1	0.0770886	1	0.0736432	0	0	1	0.0743754	1	0.0797325	-
chr37.114	-3.47601	0.0451502	GWHABGR00000031	11970	71700	+	1800	2	0.222212	2	0.220594	0	0	2	0.220649	1	0.120405	3	0.386195	0	0	1	0.109275	4	0.453678	0	0	3	0.36885	5	0.564063	0	0	1	0.118955	0	0	0	0	gi|930670767|gb|KPJ11578.1| Apyrase [Papilio machaon]
chr44.227	-3.39231	0.0242571	GWHABGR00000039	7060685	7068488	-	288	8	1.89806	3	0.70659	5	1.14727	0	0	5	1.28557	6	1.64937	5	1.25483	3	0.700042	0	0	0	0	14	3.67569	191	46.0123	6	1.38081	6	1.52411	4	0.929693	0	0	-
chr42.191	-3.3452	0.00373617	GWHABGR00000037	5637061	5643443	-	2109	2	0.0647988	3	0.0964902	4	0.125335	0	0	1	0.0351109	0	0	3	0.102814	1	0.0318654	5	0.16537	22	0.726078	3	0.107559	4	0.131588	2	0.0628534	2	0.0693762	2	0.0634783	1	0.0340252	gi|161344531|gb|ABX64438.1| cytochrome P450 CYP6AE21 [Bombyx mandarina]
chr34.73	-3.3167	0.00170842	GWHABGR00000028	12600252	12682691	-	8850	2	0.264846	0	0	4	0.512269	3	0.394474	1	0.143505	4	0.61372	30	4.20223	2	0.260481	2	0.27036	2	0.269785	24	3.51694	31	4.16816	4	0.51379	0	0	1	0.129725	1	0.139068	gi|913313303|ref|XP_013187421.1| PREDICTED: dynein heavy chain 10, axonemal [Amyelois transitella]
chr12.397	-3.03901	0.000369162	GWHABGR00000001	29831157	29865300	+	1194	52	0.247522	9	0.0425283	4	0.0184139	30	0.141796	2	0.0103168	26	0.143394	37	0.186297	57	0.26685	37	0.179788	3	0.0145464	43	0.2265	63	0.304488	4	0.0184685	2	0.0101926	2	0.00932607	8	0.0399912	gi|827561337|ref|XP_012551471.1| PREDICTED: protein tramtrack, beta isoform-like isoform X1 [Bombyx mori]
chr18.116	-2.92222	0.01466	GWHABGR00000010	3948317	3965500	+	516	1	0.132423	1	0.131459	8	1.02454	0	0	2	0.287011	0	0	22	3.08163	2	0.260481	0	0	47	6.33994	15	2.19809	17	2.28577	2	0.256895	10	1.41778	3	0.389174	3	0.417205	gi|290560940|ref|NP_001166715.1| cuticular protein RR-1 motif 37 precursor [Bombyx mori] &gt;gi|223671176|tpd|FAA00540.1| TPA: putative cuticle protein [Bombyx mori]
chr30.203	-2.84599	0.00168075	GWHABGR00000024	7573565	7580691	-	1902	38	1.36517	25	0.891596	24	0.833852	24	0.856144	68	2.64738	21	0.874115	29	1.10204	53	1.87267	18	0.660123	190	6.95313	95	3.77674	2401	87.5819	110	3.83316	108	4.15404	55	1.93564	45	1.69777	gi|158325178|gb|ABW34729.1| angiotensin converting enzyme [Spodoptera littoralis]
chr40.51	-2.78199	0.0178764	GWHABGR00000035	12186061	12201081	+	5205	35	3.40678	0	0	28	2.63578	12	1.15982	6	0.632896	0	0	49	5.04507	16	1.53172	10	0.993632	54	5.35419	8	0.861701	213	21.0511	51	4.81513	11	1.14634	0	0	1	0.102221	gi|669092476|gb|AII01110.1| odorant receptor [Dendrolimus kikuchii]
chr34.24	-2.73243	0.0140172	GWHABGR00000028	7676734	7693017	-	1902	42	1.84321	21	0.914891	2	0.0848847	4	0.174308	0	0	5	0.254239	26	1.20696	48	2.0718	2	0.0895992	26	1.16231	6	0.291384	664	29.5878	30	1.27705	14	0.657804	18	0.773848	16	0.73741	gi|943967380|ref|XP_014365663.1| PREDICTED: nose resistant to fluoxetine protein 6-like [Papilio machaon]
chr10.76	-2.6889	0.0336692	GWHABGR00000001	29831157	29865300	+	1194	0	0	3	0.326118	2	0.211804	0	0	1	0.118668	2	0.25375	0	0	2	0.215398	4	0.447135	2	0.223091	5	0.605884	5	0.555928	0	0	0	0	2	0.214545	1	0.114999	gi|827561337|ref|XP_012551471.1| PREDICTED: protein tramtrack, beta isoform-like isoform X1 [Bombyx mori]
chr34.204	-2.68173	0.048794	GWHABGR00000028	6938266	6938526	+	261	5	1.30901	1	0.259895	3	0.759572	1	0.25996	1	0.283712	5	1.51666	2	0.553857	4	1.02995	0	0	4	1.06673	5	1.44855	7	1.86076	1	0.253942	0	0	1	0.256467	1	0.27494	-
chr26.99	-2.65204	0.038075	GWHABGR00000019	13357931	13361398	-	678	3	0.180291	2	0.119319	3	0.174361	10	0.596741	5	0.325633	4	0.278522	13	0.826401	4	0.236426	10	0.613483	2	0.122435	3	0.19951	6	0.36612	1	0.0582928	4	0.257369	0	0	0	0	gi|827543273|ref|XP_012544594.1| PREDICTED: signal recognition particle subunit SRP72 [Bombyx mori]
chr15.365	-2.59468	0.00647954	GWHABGR00000001	29831157	29865300	+	1194	64	2.57092	3	0.119634	13	0.505042	0	0	2	0.0870651	6	0.279259	0	0	15	0.592628	1	0.041007	27	1.10483	23	1.02242	155	6.32208	6	0.233788	4	0.172033	8	0.314817	10	0.421865	gi|827561337|ref|XP_012551471.1| PREDICTED: protein tramtrack, beta isoform-like isoform X1 [Bombyx mori]
chr37.332	-2.57014	0.0104903	GWHABGR00000031	10801831	10805961	+	552	43	5.32283	15	1.84328	70	8.38006	5	0.614578	11	1.47561	7	1.00397	17	2.22596	10	1.21746	1	0.126364	3	0.378285	21	2.87663	12	1.50826	4	0.480282	1	0.132531	1	0.121264	1	0.129999	gi|2738867|gb|AAB94559.1| hemocyte protease-3 [Manduca sexta]
chr14.255	-2.47238	0.00714662	GWHABGR00000001	29831157	29865300	+	1194	38	2.83776	47	3.4843	31	2.23887	19	1.4089	16	1.29484	34	2.94183	98	7.74128	75	5.50853	16	1.21972	197	14.9859	30	2.47916	1102	83.559	56	4.05641	106	8.47505	62	4.53568	22	1.72536	gi|827561337|ref|XP_012551471.1| PREDICTED: protein tramtrack, beta isoform-like isoform X1 [Bombyx mori]
chr4.599	-2.42842	0.00201343	GWHABGR00000033	12157924	12179656	+	1152	16	1.42913	32	2.83744	35	3.02339	35	3.10422	67	6.48532	24	2.48376	17	1.60618	46	4.04103	16	1.45889	27	2.45663	31	3.06411	470	42.6255	46	3.9854	21	2.00824	12	1.05001	12	1.12564	gi|114053233|ref|NP_001040290.1| aldehyde dehydrogenase isoform 2 [Bombyx mori] &gt;gi|87248651|gb|ABD36378.1| aldehyde dehydrogenase [Bombyx mori]
chr17.455	-2.33387	0.0387614	GWHABGR00000009	13466653	13491042	+	2262	2	0.0604158	3	0.0899637	6	0.175286	2	0.0599907	0	0	1	0.0349999	4	0.127813	0	0	5	0.154184	2	0.0615424	2	0.0668561	90	2.76047	14	0.410214	1	0.0323418	2	0.0591847	2	0.0634476	gi|913304584|ref|XP_013201231.1| PREDICTED: villin-like protein quail [Amyelois transitella]
chr22.323	-2.3196	0.0248339	GWHABGR00000015	10572198	10576174	+	798	7	0.599389	1	0.0850033	3	0.248431	1	0.0850244	0	0	2	0.198421	3	0.271723	2	0.168431	0	0	11	0.95946	6	0.568528	54	4.69487	7	0.581394	4	0.366703	4	0.335528	1	0.0899239	gi|512918906|ref|XP_004929246.1| PREDICTED: alpha-tocopherol transfer protein-like isoform X1 [Bombyx mori]
chr5.25	-2.29631	0.00891249	GWHABGR00000044	10543275	10544316	-	498	94	14.8682	72	11.3054	108	16.5207	5	0.785295	50	8.57047	6	1.09958	106	17.735	76	11.8229	55	8.88059	84	13.5342	106	18.5535	53	8.51187	4	0.613693	69	11.6848	11	1.70444	6	0.996656	-
chr48.190	-2.28487	0.00482501	GWHABGR00000043	4961374	4976357	+	738	97	8.98108	41	3.76848	55	4.92487	41	3.76941	53	5.31787	51	5.47109	43	4.21134	70	6.37437	17	1.60678	58	5.47027	95	9.73354	1172	110.18	115	10.328	58	5.74948	41	3.71877	27	2.62534	gi|768443452|ref|XP_011563542.1| PREDICTED: WW domain-binding protein 11 isoform X1 [Plutella xylostella]
group4_14_15.2	-2.25851	0.00929748	GWHABGR00000166	24	431	-	408	0	0	0	0	0	0	0	0	0	0	0	0	0	0	0	0	0	0	0	0	0	0	0	0	0	0	0	0	0	0	0	0	gi|914562467|gb|KOB68733.1| Histone-lysine N-methyltransferase SETD1B [Operophtera brumata]
chr15.285	-2.23986	0.0079832	GWHABGR00000001	29831157	29865300	+	1194	2	0.135576	3	0.201883	3	0.196675	2	0.134622	16	1.17538	17	1.33521	5	0.358523	10	0.666707	7	0.484396	9	0.621468	9	0.675127	15	1.03244	3	0.197259	7	0.508036	2	0.132813	0	0	gi|827561337|ref|XP_012551471.1| PREDICTED: protein tramtrack, beta isoform-like isoform X1 [Bombyx mori]
chr1.139	-2.17047	0.0190692	GWHABGR00000001	4946426	4954304	+	1395	11	0.538805	4	0.194502	6	0.284227	11	0.535014	7	0.371571	12	0.681031	6	0.310874	7	0.337225	3	0.150006	9	0.449061	13	0.704649	89	4.42638	5	0.237559	11	0.576867	9	0.431857	0	0	gi|512921949|ref|XP_004929999.1| PREDICTED: peptide transporter family 1-like [Bombyx mori]
chr37.115	-2.14402	0.041037	GWHABGR00000031	11970	71700	+	1800	56	3.76253	18	1.20058	7	0.454847	0	0	25	1.82028	17	1.32339	8	0.568561	14	0.92513	9	0.617283	3	0.205323	38	2.82531	53	3.61566	10	0.65171	15	1.07902	0	0	0	0	gi|930670767|gb|KPJ11578.1| Apyrase [Papilio machaon]
chr47.189	-2.1405	0.0441653	GWHABGR00000041	11098780	11099154	+	375	5	0.230068	3	0.137036	5	0.222501	5	0.228449	12	0.598374	5	0.266565	7	0.340706	6	0.271532	5	0.234859	0	0	9	0.458268	71	3.31715	10	0.446322	5	0.246321	2	0.090152	1	0.0483227	-
chr43.199	-2.06676	0.0189581	GWHABGR00000038	7571937	7578263	+	2232	18	0.551051	36	1.09407	42	1.24349	3	0.0911955	13	0.431288	18	0.638467	30	0.971483	14	0.421531	9	0.281262	25	0.77962	11	0.372651	407	12.6512	45	1.33627	21	0.688307	18	0.539822	12	0.385802	gi|913306622|ref|XP_013183754.1| PREDICTED: monocarboxylate transporter 1-like [Amyelois transitella] &gt;gi|913306624|ref|XP_013183755.1| PREDICTED: monocarboxylate transporter 1-like [Amyelois transitella]
chr27.287	-2.04169	0.0445302	GWHABGR00000020	703071	718440	+	2040	7	0.102996	2	0.029213	4	0.0569188	1	0.0146101	1	0.0159451	7	0.119334	10	0.155638	17	0.24601	8	0.12016	1	0.014988	6	0.0976929	74	1.10553	3	0.0428158	11	0.173284	2	0.0288277	2	0.0309041	gi|827550011|ref|XP_012547052.1| PREDICTED: very long-chain specific acyl-CoA dehydrogenase, mitochondrial [Bombyx mori]
chr45.58	-2.04021	0.0213952	GWHABGR00000040	11314907	11337105	+	1086	71	3.53862	17	0.841105	26	1.25321	42	2.07854	36	1.94439	35	2.02111	35	1.84518	42	2.05877	8	0.40702	46	2.33538	38	2.0958	651	32.944	88	4.25422	56	2.98819	23	1.12296	9	0.471067	gi|910326519|ref|XP_013166404.1| PREDICTED: uncharacterized protein LOC106116892 [Papilio xuthus]
chr17.137	-2.01435	0.00242648	GWHABGR00000001	29831157	29865300	+	1194	33	8.35148	5	1.25616	8	1.95801	4	1.00518	3	0.822765	5	1.46611	12	3.21237	6	1.49342	4	1.03338	17	4.3825	21	5.88111	52	13.362	15	3.68216	6	1.62572	5	1.23959	3	0.797325	gi|827561337|ref|XP_012551471.1| PREDICTED: protein tramtrack, beta isoform-like isoform X1 [Bombyx mori]
chr41.191	-1.99359	0.0177337	GWHABGR00000036	656501	721583	-	1989	42	4.51238	4	0.42662	10	1.03904	1	0.106682	4	0.465716	14	1.74273	12	1.36374	14	1.47933	4	0.438698	18	1.96994	8	0.951123	33	3.59989	16	1.66739	5	0.575135	3	0.315745	1	0.112829	gi|913296138|ref|XP_013183410.1| PREDICTED: 4-coumarate--CoA ligase 1-like isoform X1 [Amyelois transitella]
chr48.193	-1.95532	0.00500425	GWHABGR00000043	5007698	5018335	+	546	261	32.6634	95	11.8024	95	11.4979	84	10.4384	180	24.4117	128	18.56	112	14.8263	202	24.863	48	6.13213	257	32.7625	200	27.6975	1617	205.471	204	24.7635	200	26.7975	90	11.0337	62	8.14848	gi|909581733|ref|XP_013146867.1| PREDICTED: actin cytoskeleton-regulatory complex protein PAN1 [Papilio polytes]
chr33.41	-1.95	0.0127408	GWHABGR00000027	919952	921154	-	1203	297	16.8696	60	3.38317	137	7.52563	47	2.65081	139	8.55593	57	3.75119	50	3.00409	107	5.97742	250	14.4956	1098	63.5293	220	13.828	615	35.4685	372	20.4952	151	9.18266	175	9.73743	252	15.0319	gi|914568994|gb|KOB72768.1| putative exonuclease GOR-like protein [Operophtera brumata]
chr37.199	-1.93062	0.0450216	GWHABGR00000031	704941	713851	+	945	7	0.911071	7	0.904435	7	0.881103	8	1.0339	5	0.705227	6	0.904799	2	0.275346	9	1.15207	9	1.19577	18	2.38644	4	0.576109	13	1.71798	12	1.51495	1	0.139347	2	0.255002	5	0.683421	gi|512917337|ref|XP_004928863.1| PREDICTED: uncharacterized protein LOC101745141 [Bombyx mori]
chr45.207	-1.91273	0.0484078	GWHABGR00000040	6336222	6337043	-	822	18	1.49628	52	4.29111	0	0	40	3.30168	0	0	45	4.33412	45	3.95684	0	0	49	4.15802	11	0.931447	115	10.5786	30	2.53211	38	3.06399	38	3.38196	3	0.244299	0	0	gi|753220822|gb|AJI02615.1| microvitellogenin [Antheraea pernyi]
chr45.290	-1.84201	0.0410319	GWHABGR00000040	8458628	8466473	-	1314	558	29.017	542	27.9797	77	3.87243	443	22.8747	502	28.2896	400	24.1004	458	25.1929	479	24.4983	528	28.0286	1384	73.3125	130	7.48086	626	33.0531	672	33.896	781	43.4823	132	6.72435	72	3.93201	gi|268306462|gb|ACY95352.1| ribosomal protein L7 [Manduca sexta]
chr45.182	-1.80933	0.00131383	GWHABGR00000040	5907498	5908236	-	651	1245	130.678	755	78.6692	207	21.0125	523	54.5089	160	18.1994	743	90.3583	844	93.7065	264	27.2533	587	62.8956	1015	108.523	1432	166.328	1969	209.845	506	51.5163	1026	115.298	210	21.5929	157	17.306	gi|753220822|gb|AJI02615.1| microvitellogenin [Antheraea pernyi]
chr2.566	-1.8064	0.0300501	GWHABGR00000011	13764135	13779951	-	1218	5	0.146005	7	0.202918	4	0.112962	2	0.057991	6	0.189869	6	0.203	4	0.123553	10	0.287197	4	0.119236	13	0.386691	9	0.290824	73	2.16441	20	0.566486	8	0.25011	2	0.0572119	3	0.091999	gi|827545438|ref|XP_012545261.1| PREDICTED: glutamate receptor ionotropic, delta-2-like [Bombyx mori]
chr12.392	-1.80005	0.0363101	GWHABGR00000001	29831157	29865300	+	1194	7	0.132754	2	0.0376534	2	0.0366821	4	0.0753255	8	0.164416	1	0.0219733	4	0.0802424	1	0.0186523	8	0.154878	16	0.309096	12	0.251838	62	1.19388	19	0.349514	16	0.324873	1	0.0185784	1	0.0199165	gi|827561337|ref|XP_012551471.1| PREDICTED: protein tramtrack, beta isoform-like isoform X1 [Bombyx mori]
chr4.568	-1.79538	0.024142	GWHABGR00000033	12157924	12179656	+	1152	141	19.1162	232	31.2245	353	46.2841	65	8.75043	29	4.26075	22	3.45583	161	23.0889	19	2.53349	269	37.2293	48	6.629	314	47.1089	130	17.8956	21	2.76162	56	8.12858	36	4.78128	97	13.8108	gi|114053233|ref|NP_001040290.1| aldehyde dehydrogenase isoform 2 [Bombyx mori] &gt;gi|87248651|gb|ABD36378.1| aldehyde dehydrogenase [Bombyx mori]
chr42.342	-1.79468	0.0210063	GWHABGR00000037	10472770	10485070	+	1551	63	2.77551	34	1.48698	22	0.937344	17	0.743675	16	0.763882	54	2.7564	40	1.86404	35	1.51653	12	0.539675	20	0.897543	33	1.60881	413	18.4744	54	2.30758	33	1.55654	18	0.776842	15	0.693996	gi|827548445|ref|XP_004926894.2| PREDICTED: apoptosis-inducing factor 3 [Bombyx mori]
chr7.506	-1.78438	0.0432266	GWHABGR00000044	10543275	10544316	-	498	14	1.13479	0	0	5	0.39195	9	0.724371	6	0.527038	6	0.563487	14	1.20035	8	0.637761	4	0.330975	19	1.56878	13	1.16606	20	1.64602	9	0.707604	4	0.347128	14	1.11166	0	0	-
chr15.289	-1.78196	0.0011031	GWHABGR00000001	29831157	29865300	+	1194	4	0.271152	14	0.94212	11	0.721141	9	0.605799	39	2.86498	31	2.43479	7	0.501933	24	1.6001	37	2.56038	29	2.00251	32	2.40045	71	4.88687	20	1.31506	30	2.1773	9	0.59766	7	0.498328	gi|827561337|ref|XP_012551471.1| PREDICTED: protein tramtrack, beta isoform-like isoform X1 [Bombyx mori]
chr4.463	-1.75836	0.0120404	GWHABGR00000033	12157924	12179656	+	1152	201	16.2923	54	4.34515	188	14.7373	169	13.6021	313	27.4938	166	15.5898	149	12.7752	449	35.7943	60	4.96463	367	30.3023	417	37.4035	1626	133.821	551	43.3211	179	15.534	68	5.3995	89	7.576	gi|114053233|ref|NP_001040290.1| aldehyde dehydrogenase isoform 2 [Bombyx mori] &gt;gi|87248651|gb|ABD36378.1| aldehyde dehydrogenase [Bombyx mori]
chr41.70	-1.74271	0.0433572	GWHABGR00000036	12041083	12052526	-	1182	1045	51.4076	389	18.997	16	0.761212	57	2.78432	178	9.48934	237	13.5085	141	7.33711	16	0.774129	2	0.100436	2	0.100222	66	3.5929	46	2.29767	9	0.429453	6	0.316014	7	0.33734	7	0.361638	gi|913319720|ref|XP_013190944.1| PREDICTED: protein YIF1B-B [Amyelois transitella]
chr35.321	-1.73187	0.0266347	GWHABGR00000029	9934143	9948157	+	660	6660	689.515	2769	284.589	2938	294.168	2540	261.118	1743	195.556	4026	482.936	3519	385.375	3291	335.104	2246	237.372	4792	505.371	788	90.2789	1649	173.344	2782	279.375	746	82.6898	1369	138.845	989	107.53	gi|827558451|ref|XP_012550362.1| PREDICTED: uncharacterized protein LOC105842367 isoform X1 [Bombyx mori]
chr40.101	-1.68128	0.00387666	GWHABGR00000033	12157924	12179656	+	1152	16	2.91543	25	4.52217	35	6.16772	24	4.34236	25	4.93659	19	4.01127	23	4.43307	10	1.79211	23	4.27818	43	7.98131	32	6.45242	82	15.171	41	7.24649	26	5.07223	9	1.60651	7	1.33951	gi|114053233|ref|NP_001040290.1| aldehyde dehydrogenase isoform 2 [Bombyx mori] &gt;gi|87248651|gb|ABD36378.1| aldehyde dehydrogenase [Bombyx mori]
chr9.351	-1.67802	0.033607	GWHABGR00000044	10543275	10544316	-	498	78	2.81998	72	2.5841	45	1.5734	17	0.610286	22	0.861944	77	3.22544	84	3.21237	60	2.13346	6	0.221438	27	0.994349	57	2.28043	407	14.9405	62	2.17423	48	1.85796	25	0.885422	10	0.379679	-
chr15.270	-1.67223	0.0188849	GWHABGR00000001	29831157	29865300	+	1194	63	4.52661	61	4.35099	37	2.57104	58	4.13803	42	3.2703	59	4.9117	71	5.39617	35	2.47334	23	1.68698	100	7.31908	41	3.25992	95	6.93068	41	2.85745	20	1.53853	23	1.6189	32	2.41461	gi|827561337|ref|XP_012551471.1| PREDICTED: protein tramtrack, beta isoform-like isoform X1 [Bombyx mori]
chr40.49	-1.63727	0.0310549	GWHABGR00000035	12186061	12201081	+	5205	17	1.65472	1	0.0966277	9	0.847215	10	0.966516	0	0	9	1.015	34	3.50066	17	1.62745	14	1.39109	17	1.68558	12	1.29255	127	12.5516	45	4.24865	10	1.04213	12	1.14424	2	0.204442	gi|669092476|gb|AII01110.1| odorant receptor [Dendrolimus kikuchii]
chr45.297	-1.60685	0.0403628	GWHABGR00000040	8565425	8574708	-	840	902	73.3737	929	75.0197	204	16.0487	921	74.3921	779	68.6715	668	62.9589	774	66.5993	916	73.2844	898	74.5693	1478	122.471	189	17.0132	1139	94.0757	1105	87.1883	916	79.7762	245	19.5236	171	14.6081	gi|268306462|gb|ACY95352.1| ribosomal protein L7 [Manduca sexta]
chr3.178	-1.54164	0.00421786	GWHABGR00000022	13005840	13027175	-	1893	317	13.5974	79	3.36395	842	34.9289	27	1.14999	132	6.13587	78	3.87649	117	5.30858	57	2.40467	22	0.963318	66	2.8838	194	9.20852	94	4.09397	39	1.62265	41	1.88289	51	2.14302	23	1.03607	gi|913317699|ref|XP_013189847.1| PREDICTED: ATP-dependent RNA helicase abstrakt [Amyelois transitella]
chr23.266	-1.51012	0.0318702	GWHABGR00000016	8008847	8012897	-	1158	1052	62.0755	1000	58.5774	5335	304.449	639	37.4402	669	42.7795	1139	77.8709	313	19.5364	720	41.7849	597	35.9607	1363	81.9265	1545	100.884	11843	709.555	1180	67.5381	1485	93.8156	473	27.3416	1188	73.6183	gi|910345578|ref|XP_013176658.1| PREDICTED: arginine kinase isoform X1 [Papilio xuthus]
chr17.110	-1.50489	1.45989e-08	GWHABGR00000001	29831157	29865300	+	1194	483	36.7932	53	4.00795	443	32.6362	204	15.4306	199	16.4278	169	14.9161	479	38.5968	120	8.99051	228	17.7299	215	16.6833	422	35.5733	508	39.292	238	17.5857	175	14.2726	147	10.9698	76	6.07994	gi|827561337|ref|XP_012551471.1| PREDICTED: protein tramtrack, beta isoform-like isoform X1 [Bombyx mori]
chr29.358	-1.48845	0.0226634	GWHABGR00000022	10098628	10105174	-	717	321	30.5914	662	62.6293	514	47.3731	200	18.9259	547	56.4919	409	45.1611	78	7.86291	37	3.46799	133	12.9388	13	1.26201	213	22.4628	137	13.2567	33	3.05049	94	9.59105	41	3.82769	27	2.70223	gi|170033532|ref|XP_001844631.1| tubulin beta chain [Culex quinquefasciatus] &gt;gi|167874479|gb|EDS37862.1| tubulin beta chain [Culex quinquefasciatus]
chr4.249	-1.45152	0.0478467	GWHABGR00000033	12157924	12179656	+	1152	153	25.4368	96	15.8441	144	23.1531	27	4.45726	38	6.84636	56	10.7871	66	11.6067	61	9.97433	73	12.3892	48	8.12899	143	26.3086	174	29.3725	20	3.22525	69	12.2819	7	1.14006	52	9.07903	gi|114053233|ref|NP_001040290.1| aldehyde dehydrogenase isoform 2 [Bombyx mori] &gt;gi|87248651|gb|ABD36378.1| aldehyde dehydrogenase [Bombyx mori]
chr27.137	-1.44171	0.0372954	GWHABGR00000020	457620	458943	+	291	12	3.41651	4	1.13054	9	2.4781	5	1.41353	15	4.62805	4	1.3195	5	1.5058	1	0.280017	11	3.19701	28	8.12052	18	5.67107	65	18.7904	14	3.86627	23	7.0109	5	1.39454	11	3.28897	-
chr45.177	-1.43703	0.00233912	GWHABGR00000040	5825550	5826288	-	651	754	79.1414	334	34.802	183	18.5763	254	26.4728	118	13.4221	542	65.9141	536	59.5103	190	19.6141	348	37.2873	590	63.0824	675	78.4019	1331	141.85	485	49.3783	625	70.2354	241	24.7804	120	13.2275	gi|753220822|gb|AJI02615.1| microvitellogenin [Antheraea pernyi]
chr40.108	-1.42227	0.0151662	GWHABGR00000033	12157924	12179656	+	1152	28	2.73712	23	2.23197	5	0.472695	4	0.388266	31	3.284	24	2.71828	20	2.06805	19	1.82672	7	0.698528	14	1.39408	16	1.7308	28	2.77916	12	1.13783	11	1.15126	6	0.574574	3	0.30798	gi|114053233|ref|NP_001040290.1| aldehyde dehydrogenase isoform 2 [Bombyx mori] &gt;gi|87248651|gb|ABD36378.1| aldehyde dehydrogenase [Bombyx mori]
chr35.330	-1.40834	0.0061991	GWHABGR00000029	10736927	10764965	+	2160	101	3.19507	73	2.29249	74	2.26395	34	1.068	80	2.74255	50	1.83264	76	2.54313	59	1.83567	14	0.452103	12	0.386691	67	2.34544	43	1.38117	25	0.767117	13	0.440298	22	0.681775	3	0.0996656	gi|198041261|dbj|BAG70409.1| hemocyte protease-1 [Bombyx mori]
chr2.450	-1.38387	0.038865	GWHABGR00000011	13764135	13779951	-	1218	12	0.595471	4	0.197045	4	0.191962	4	0.197094	2	0.107551	5	0.287472	6	0.314938	8	0.390438	7	0.35459	3	0.151644	11	0.604036	29	1.46116	8	0.385062	5	0.26564	8	0.388891	1	0.0521127	gi|827545438|ref|XP_012545261.1| PREDICTED: glutamate receptor ionotropic, delta-2-like [Bombyx mori]
chr44.73	-1.37598	0.0404202	GWHABGR00000039	11713636	11714226	-	591	36	2.47723	11	0.751419	6	0.399292	6	0.409966	7	0.521996	11	0.877008	14	1.01903	13	0.879812	7	0.491713	6	0.420571	17	1.2945	92	6.42794	21	1.40167	12	0.884075	10	0.674098	4	0.28906	gi|459360507|gb|AGG56523.1| juvenile hormone diol kinase [Antheraea yamamai]
chr41.190	-1.3719	0.0155389	GWHABGR00000036	656501	721583	-	1989	444	18.9735	62	2.63016	130	5.37258	37	1.57	34	1.57452	114	5.64438	90	4.0682	152	6.38838	30	1.30869	72	3.13416	112	5.29631	182	7.89689	145	6.01028	41	1.87583	23	0.962834	14	0.628286	gi|913296138|ref|XP_013183410.1| PREDICTED: 4-coumarate--CoA ligase 1-like isoform X1 [Amyelois transitella]
chr8.143	-1.35609	0.0302068	GWHABGR00000044	10543275	10544316	-	498	298	98.3692	343	112.399	434	138.55	350	114.721	533	190.667	370	141.511	554	193.441	409	132.785	318	107.157	756	254.208	473	172.78	301	100.886	439	140.562	323	114.154	438	141.637	138	47.8395	-
chr8.343	-1.3503	0.0292685	GWHABGR00000044	10543275	10544316	-	498	12	0.263824	6	0.130951	31	0.659127	5	0.109153	11	0.262078	6	0.152838	28	0.651156	28	0.605442	13	0.29176	3	0.0671858	21	0.510907	24	0.535751	8	0.170602	5	0.117692	6	0.129224	7	0.16162	-
chr40.243	-1.35002	0.0136878	GWHABGR00000035	9877001	9884252	+	525	1093	142.257	530	68.4786	812	102.208	303	39.1588	434	61.2137	654	98.6231	621	85.4949	755	96.6458	1284	170.596	1170	155.119	655	94.3378	1095	144.706	1139	143.794	545	75.9442	681	86.828	419	57.2707	gi|930667279|gb|KPJ08367.1| hypothetical protein RR48_13106 [Papilio machaon]
chr16.206	-1.34496	0.0327161	GWHABGR00000001	29831157	29865300	+	1194	11942	944.445	5268	413.591	5817	444.911	8284	650.538	7062	605.246	9166	839.897	7998	669.076	11616	903.521	10149	819.355	20498	1651.33	10857	950.167	9903	795.218	10996	843.521	12656	1071.62	6440	498.935	5196	431.552	gi|827561337|ref|XP_012551471.1| PREDICTED: protein tramtrack, beta isoform-like isoform X1 [Bombyx mori]
chr30.190	-1.33179	0.00215376	GWHABGR00000024	7129260	7138888	+	1779	72	2.76548	21	0.800722	45	1.67157	40	1.52556	40	1.66495	23	1.02356	66	2.68149	46	1.73771	28	1.09785	30	1.17377	33	1.40263	89	3.47094	34	1.26671	18	0.740208	22	0.827787	15	0.605053	gi|827557835|ref|XP_012550133.1| PREDICTED: fibrillin-1-like [Bombyx mori]
chr4.601	-1.32479	0.0460021	GWHABGR00000033	12157924	12179656	+	1152	37	2.8471	35	2.67358	35	2.60461	54	4.12598	119	9.92321	24	2.13973	21	1.70928	50	3.78401	54	4.24174	61	4.78139	89	7.57846	29	2.26578	36	2.68698	60	4.94306	17	1.28147	24	1.93944	gi|114053233|ref|NP_001040290.1| aldehyde dehydrogenase isoform 2 [Bombyx mori] &gt;gi|87248651|gb|ABD36378.1| aldehyde dehydrogenase [Bombyx mori]
chr10.23	-1.31836	0.0205107	GWHABGR00000001	29831157	29865300	+	1194	23	3.53963	33	5.04161	34	5.06039	20	3.05628	24	4.00264	25	4.45776	18	2.9302	19	2.87585	15	2.35652	32	5.01654	28	4.76847	37	5.78165	35	5.22469	10	1.64769	17	2.56294	8	1.29296	gi|827561337|ref|XP_012551471.1| PREDICTED: protein tramtrack, beta isoform-like isoform X1 [Bombyx mori]
chr40.52	-1.30751	0.0440361	GWHABGR00000035	12186061	12201081	+	5205	52	5.0615	5	0.483138	22	2.07097	36	3.47946	14	1.47676	11	1.24055	98	10.0901	73	6.98846	69	6.85606	61	6.04825	56	6.03191	246	24.3126	178	16.8058	55	5.73169	20	1.90706	10	1.02221	gi|669092476|gb|AII01110.1| odorant receptor [Dendrolimus kikuchii]
chr37.119	-1.29613	0.0310344	GWHABGR00000031	11970	71700	+	1800	49	2.22323	28	1.26116	32	1.40415	18	0.81095	12	0.590031	29	1.52452	23	1.10385	30	1.33873	33	1.52845	58	2.68065	27	1.35563	72	3.31696	31	1.36431	22	1.0687	48	2.13348	16	0.762382	gi|930670767|gb|KPJ11578.1| Apyrase [Papilio machaon]
chr20.265	-1.29535	0.0332823	GWHABGR00000013	11459193	11466353	-	330	71	14.7014	39	8.01658	61	12.2153	24	4.93451	37	8.30244	43	10.3161	29	6.35173	37	7.535	31	6.55255	60	12.6554	41	9.3945	38	7.98919	53	10.6448	33	7.31572	30	6.08526	9	1.95707	gi|299890790|ref|NP_001177744.1| cytochrome b-c1 complex subunit 10 [Bombyx mori]
chr4.217	-1.26132	0.0273762	GWHABGR00000033	12157924	12179656	+	1152	320	21.0652	208	13.5927	230	14.6426	255	16.6682	243	17.3351	222	16.9323	278	19.3578	296	19.1642	319	21.4366	397	26.6214	223	16.2447	257	17.1778	345	22.0291	175	12.3338	252	16.2508	116	8.01934	gi|114053233|ref|NP_001040290.1| aldehyde dehydrogenase isoform 2 [Bombyx mori] &gt;gi|87248651|gb|ABD36378.1| aldehyde dehydrogenase [Bombyx mori]
chr34.170	-1.26048	0.0394502	GWHABGR00000028	6211345	6212445	+	528	18	2.32944	27	3.46871	17	2.12766	22	2.82706	6	0.841464	28	4.1984	14	1.91647	2	0.254561	14	1.84951	9	1.18644	15	2.14813	37	4.86184	11	1.38081	19	2.63255	7	0.887434	2	0.271815	gi|827546903|ref|XP_012545836.1| PREDICTED: endoplasmic reticulum metallopeptidase 1-like [Bombyx mori]
chr23.173	-1.25516	0.0275894	GWHABGR00000016	2818	10087	+	1038	321	18.0082	284	15.8165	283	15.3542	236	13.1465	101	6.14034	618	40.1699	538	31.9259	345	19.0356	122	6.98675	123	7.02902	166	10.3054	148	8.43038	81	4.40771	95	5.70602	175	9.61751	16	0.94265	gi|930652571|gb|KPI94910.1| Agrin [Papilio xuthus]
chr13.167	-1.2471	0.0241057	GWHABGR00000001	29831157	29865300	+	1194	207	32.5158	239	37.269	176	26.7369	271	42.2694	238	40.5141	189	34.3979	174	28.9113	139	21.4744	172	27.5805	267	42.7227	172	29.8981	202	32.2177	159	24.2261	162	27.2448	194	29.8528	61	10.0628	gi|827561337|ref|XP_012551471.1| PREDICTED: protein tramtrack, beta isoform-like isoform X1 [Bombyx mori]
chr24.409	-1.23855	0.0498343	GWHABGR00000017	12834791	12837655	-	222	817	251.468	908	277.442	872	259.568	636	194.38	783	261.172	647	230.734	497	161.812	769	232.792	894	280.897	1921	602.298	860	292.92	1137	355.337	856	255.562	851	280.436	902	271.973	679	219.48	gi|342356459|gb|AEL28888.1| ribosomal protein L29 [Heliconius melpomene cythera]
chr40.246	-1.23615	0.0214603	GWHABGR00000035	9963923	9967353	+	384	115	20.4635	15	2.64971	102	17.5532	8	1.41353	6	1.15701	22	4.53577	33	6.21142	40	7.00042	64	11.6255	107	19.395	153	30.1276	132	23.8493	168	28.997	66	12.5739	79	13.7711	11	2.0556	gi|930667279|gb|KPJ08367.1| hypothetical protein RR48_13106 [Papilio machaon]
chr4.37	-1.22772	0.0204895	GWHABGR00000033	12157924	12179656	+	1152	352	36.1145	189	19.2498	307	30.4616	109	11.1045	170	18.9014	266	31.6204	257	27.8912	270	27.2449	228	23.8794	525	54.8684	614	69.7105	3006	313.147	855	85.0877	393	43.1694	707	71.0587	164	17.6704	gi|114053233|ref|NP_001040290.1| aldehyde dehydrogenase isoform 2 [Bombyx mori] &gt;gi|87248651|gb|ABD36378.1| aldehyde dehydrogenase [Bombyx mori]
chr4.530	-1.20677	0.0494473	GWHABGR00000033	12157924	12179656	+	1152	103	4.26547	127	5.22106	45	1.80226	32	1.31587	23	1.0322	67	3.21478	148	6.48315	106	4.31735	58	2.45192	16	0.674952	109	4.99512	491	20.6457	133	5.34248	70	3.10364	37	1.50103	35	1.52217	gi|114053233|ref|NP_001040290.1| aldehyde dehydrogenase isoform 2 [Bombyx mori] &gt;gi|87248651|gb|ABD36378.1| aldehyde dehydrogenase [Bombyx mori]
chr5.319	-1.20478	0.0373054	GWHABGR00000044	10543275	10544316	-	498	265	67.0649	98	24.6207	270	66.0828	143	35.9351	194	53.2055	131	38.4121	116	31.0529	166	41.3181	109	28.1595	288	74.2448	163	45.6486	425	109.209	214	52.5321	74	20.0505	254	62.9712	87	23.1224	-
chr42.90	-1.19912	0.0428078	GWHABGR00000037	12022285	12053447	-	5310	173	27.946	229	36.7226	190	29.6826	147	23.5789	107	18.731	111	20.7751	245	41.8633	107	16.9996	149	24.5702	359	59.0733	224	40.0416	261	42.8088	358	56.0942	132	22.8292	261	41.3021	55	9.3304	gi|930666658|gb|KPJ07769.1| Fatty acid synthase [Papilio machaon]
chr8.146	-1.16587	0.036677	GWHABGR00000044	10543275	10544316	-	498	220	4.06728	144	2.64283	459	8.20671	147	2.69856	163	3.26568	283	6.06198	270	5.28007	283	5.14577	535	10.0968	322	6.06402	464	9.4927	227	4.26115	342	6.13295	258	5.10676	446	8.07746	107	2.07745	-
chr5.282	-1.15752	0.0196071	GWHABGR00000044	10543275	10544316	-	498	92	19.4024	37	7.74632	35	7.13857	77	16.1247	75	17.1409	42	10.2628	34	7.58476	38	7.88196	71	15.2854	49	10.5266	49	11.4355	179	38.3302	123	25.1614	51	11.5155	32	6.61115	17	3.76515	-
chr36.148	-1.12635	0.0171734	GWHABGR00000030	14854	15618	-	657	212	43.5016	115	23.4257	116	23.0198	273	55.6243	391	86.9462	74	17.5933	161	34.9454	201	40.5646	129	27.0214	176	36.7879	230	52.2261	267	55.6288	159	31.6467	71	15.5981	126	25.3279	112	24.1352	gi|914566399|gb|KOB71083.1| Serine protease 20, partial [Operophtera brumata]
chr25.319	-1.12348	0.0312326	GWHABGR00000018	13249160	13276370	+	1572	20	0.869342	16	0.690408	37	1.55538	5	0.215806	1	0.0471049	35	1.76269	24	1.10349	8	0.342005	15	0.665582	28	1.23977	43	2.06833	30	1.32404	25	1.05405	25	1.16344	19	0.809046	7	0.319539	gi|930663036|gb|KPJ04659.1| hypothetical protein RR46_03270 [Papilio xuthus]
chr22.379	-1.11935	0.0276838	GWHABGR00000015	12545737	12560710	+	1953	103	3.6037	89	3.09119	98	3.31598	80	2.77929	81	3.07115	113	4.58075	89	3.29379	99	3.40666	64	2.28581	107	3.81345	106	4.104	657	23.3397	179	6.07471	114	4.27031	112	3.83873	56	2.05761	gi|512919007|ref|XP_004929270.1| PREDICTED: mitochondrial sodium/hydrogen exchanger 9B2 isoform X2 [Bombyx mori]
chr26.32	-1.11072	0.0168834	GWHABGR00000019	10931935	10933408	-	873	105	5.74894	35	1.90236	134	7.09542	68	3.69693	36	2.13602	59	3.74281	155	8.97687	63	3.39251	96	5.36561	128	7.13892	168	10.1788	186	10.3403	112	5.9481	156	9.14465	64	3.43271	43	2.47247	gi|914558537|gb|KOB66682.1| putative reverse transcriptase [Operophtera brumata]
chr34.159	-1.09364	0.0223881	GWHABGR00000028	5959655	6016392	-	19539	18	0.0629482	28	0.0972063	16	0.0541135	24	0.0833403	9	0.0341082	20	0.0810378	56	0.207154	15	0.0515923	26	0.0928183	9	0.032061	26	0.100618	64	0.227253	35	0.118725	18	0.067395	16	0.0548138	5	0.0183631	gi|357630358|gb|EHJ78532.1| reverse transcriptase [Danaus plexippus]
chr35.45	-1.08787	0.0239985	GWHABGR00000029	12807466	12813212	-	2250	38	2.60698	29	1.97505	48	3.18471	14	0.953707	25	1.85866	48	3.81542	48	3.48329	41	2.76643	22	1.54073	35	2.44594	49	3.71998	46	3.20429	35	2.32908	35	2.57079	25	1.68017	8	0.576379	gi|512927795|ref|XP_004931424.1| PREDICTED: pollen-specific leucine-rich repeat extensin-like protein 1 [Bombyx mori]
chr42.170	-1.08224	0.00788202	GWHABGR00000037	5239799	5245496	+	714	48	4.59363	44	4.18016	31	2.86914	80	7.60218	49	5.08178	81	8.98146	20	2.0246	31	2.91782	55	5.37313	109	10.6259	139	14.7204	187	18.1709	110	10.211	92	9.42642	86	8.06255	32	3.2161	gi|914566260|gb|KOB70987.1| Uncharacterized protein OBRU01_14464 [Operophtera brumata]
chr47.103	-1.06636	0.00317158	GWHABGR00000041	11098780	11099154	+	375	72	17.2624	111	26.419	57	13.2166	30	7.14205	45	11.6919	51	14.1672	40	10.1443	74	17.4495	34	8.32141	53	12.944	85	22.5516	108	26.2913	74	17.2093	38	9.7543	45	10.5691	21	5.28752	-
chr8.124	-1.06368	0.0145452	GWHABGR00000044	10543275	10544316	-	498	79	9.83259	66	8.15474	69	8.30548	54	6.67372	46	6.20446	85	12.2576	88	11.5856	73	8.93606	31	3.93869	19	2.4089	96	13.2222	165	20.8518	81	9.77885	25	3.33139	51	6.21827	13	1.69922	-
chr14.86	-1.05906	0.0464443	GWHABGR00000001	29831157	29865300	+	1194	2092	155.208	390	28.7239	519	37.2388	277	20.4064	238	19.1353	899	77.2787	1096	86.012	904	65.9636	364	27.568	500	37.7874	307	25.2048	1284	96.7249	977	70.3089	200	15.8865	309	22.458	218	16.9854	gi|827561337|ref|XP_012551471.1| PREDICTED: protein tramtrack, beta isoform-like isoform X1 [Bombyx mori]
chr29.88	-1.05757	0.0131276	GWHABGR00000022	13005840	13027175	-	1893	151	44.6661	119	34.9441	259	74.0928	131	38.4774	382	122.453	114	39.0709	47	14.706	58	16.8737	61	18.4196	43	12.9567	130	42.5535	137	41.1473	90	25.8229	23	7.28405	94	27.2388	23	7.14486	gi|913317699|ref|XP_013189847.1| PREDICTED: ATP-dependent RNA helicase abstrakt [Amyelois transitella]
chr22.145	-1.01683	0.0333007	GWHABGR00000015	446262	456163	+	1272	505	32.4923	103	6.57887	395	24.5788	156	9.96659	87	6.06615	300	22.3644	208	14.1562	593	37.5254	166	10.903	275	18.0238	629	44.7847	761	49.7156	615	38.3818	91	6.26865	356	22.4387	128	8.64895	gi|914567558|gb|KOB71781.1| Dermal papilla derived protein 13, partial [Operophtera brumata]
chr45.205	-1.00984	0.0330419	GWHABGR00000040	6316751	6317572	-	822	477	39.6515	566	46.7071	595	47.8336	671	55.3856	560	50.4469	572	55.0915	1100	96.7228	384	31.3946	893	75.7779	580	49.1126	1595	146.721	632	53.3431	607	48.9432	910	80.9892	675	54.9672	321	28.0228	gi|753220822|gb|AJI02615.1| microvitellogenin [Antheraea pernyi]
chr17.472	-1.00983	0.0241621	GWHABGR00000009	13740356	13746022	-	1659	69	2.84195	21	0.858641	66	2.62897	20	0.817956	28	1.24977	35	1.67025	76	3.31112	42	1.70137	23	0.96704	32	1.34258	53	2.41565	86	3.59654	63	2.51692	22	0.970138	41	1.65428	7	0.302782	gi|913304534|ref|XP_013201210.1| PREDICTED: asparagine synthetase domain-containing protein CG17486 [Amyelois transitella]
Note: Yellow highlighted genes were DEGs in transcriptional response to coumaphos treatment.
